# Supplementary material for: Inhibition of Wnt activity improves peri-implantation development of somatic cell nuclear transfer embryos
Source: Natl Sci Rev. 2023 Aug 16;10(9):nwad173. doi: 10.1093/nsr/nwad173 (PMC10430793; doi:10.1093/nsr/nwad173)
Supplement: nwad173_Supplemental_Files [file nwad173_supplemental_files.zip]

Archive with 13 entries (13 files):
- Fig. S1.pdf
- Fig. S2.pdf
- Fig. S3.pdf
- Fig. S4.pdf
- Fig. S5.pdf
- Fig. S6.pdf
- Fig. S7.pdf
- Fig. S8.pdf
- NSR supplementary data .docx
- Supplementary Table 2. Oligonucleotides list.xlsx
- Supplementary Table 3. The gene expression level of IVF and SCNT embryos in 15 Cluster.xlsx
- Supplementary Table 4. The gene list of top 200 naive and primed genes.xlsx
- Supplementary Table 5. Summary of samples collected, barcode information and genes for development trajectory construction in single-cell RNA-seq.xlsx
