# Supplementary material for: Inhibition of Wnt activity improves peri-implantation development of somatic cell nuclear transfer embryos
Source: Natl Sci Rev. 2023 Aug 16;10(9):nwad173. doi: 10.1093/nsr/nwad173 (PMC10430793; doi:10.1093/nsr/nwad173)
Supplement: nwad173_Supplemental_Files [file nwad173_supplemental_files.zip › Supplementary Table 2. Oligonucleotides list.xlsx]

## Sheet: Sheet1
Use	Primer name	Sequence 5’-3’
qPCR primer	Otx2-qPCR-F	CATGATGTCTTATCTAAAGCAACCG
	Otx2-qPCR-R	GTCGAGCTGTGCCCTAGTA
	Oct6-qPCR-F	GGCGCATAAACGTCGTCCA
	Oct6-qPCR-R	TCGAGGTGGGTGTCAAAGG
	Fgf5-qPCR-F	AATATTTGCTGTGTCTCAGG
	Fgf5-qPCR-R	TAAATTTGGCACTTGCATGG
	Stella-qPCR-F	TTCAAAGCGCCTTTCCCAA
	Stella-qPCR-R	ACATCTGAATGGCTCACTG
	Klf4-qPCR-F	CAGGCTGTGGCAAAACCTAT
	Klf4-qPCR-R	CCTGTGTGTTTGCGGTAGTG
	Rex1-qPCR-F	GCTCCTGCACACAGAAGAAA
	Rex1-qPCR-R	GTCTTAGCTGCTTCCTTCTTGA
	Nr5a2-qPCR-F	ATACAAACTCCCGCTGATCG
	Nr5a2-qPCR-R	ATGGGAAGGAAGGGACAATC
	Esrrb-qPCR-F	TACAGTCCTCGTAGCTCTTGC
	Esrrb-qPCR-R	GCACCTGGGCTCTAGTTGC
	Egr1-qPCR-F	CTCATAGGGTTGTTCGCTCGG
	Egr1-qPCR-R	TCGGCTCCTTTCCTCACTCA
	Tfcp2l1-qPCR-F	CAAAGCATGGAAGAACATGG
	Tfcp2l1-qPCR-R	GACCATTTCAAGCACTGACCTA
	Kdm4b-qPCR-F	ATCACCAAGAACCGCAATGG
	Kdm4b-qPCR-R	TCACTGTAGGAGCCATCGTC
	Gapdh-qPCR-F	TATGATGACATCAAGAAGGTGG
	Gapdh-qPCR-R	CATTGTCATACCAGGAAATGAG
siRNA	Dnmt3a-si-1	CCAGATGTTCTTTGCCAATAA
	Dnmt3a-si-2	GCAGACCAACATCGAATCCAT
	Dnmt3b-si-1	CCAGGAGTATTTGAAGATGAT
	Dnmt3b-si-2	GCTCTGATATTCTAATGCCAA
	Dnmt3b-si-3	CAAGAAAGACATCTCAAGATT
	Dnmt3b-si-4	GCACTTTAATCTGGCTACCTT
Kdm4b mRNA generation	Kdm4b-F	ATGGACTACAAAGACGATGACGATAAAGGGTC CGAGGACCACAGC
	Kdm4b-R	CTAGAAGGGTGCTCCAGGCC
Plasmid construction	PB-TL-F	GCAAGGCTTGACCGATATTAACCCTCACTAAAGGGAAC
	PB-TL-R	TCTAGAGTCGCGGCCCTACTTGTACAGCTCGTCCA
Xist knockout genotyping	Xist-KO-F	CCCGTTCCATTCCTTTGT
	Xist-KO-R	AGCTGTTAGTGCCGTCCA
Xist knockout	Xist-sgRNA-1	TAATACGACTCACTATAGGGTACCCAATCGCCATTATGCGTTTAAGAGCTATGCTGGAA
	Xist-sgRNA-2	TAATACGACTCACTATAGGTGGCTAGTCTACTTACACCTGTTTAAGAGCTATGCTGGAA
Cas9 mRNA generation	Cas9-F	TAATACGACTCACTATAGGGAGAATGGACT ATAAGGACCACGAC
	Cas9-R	GCGAGCTCTAGGAATTCTTAC
