# Supplementary material for: Inhibition of Wnt activity improves peri-implantation development of somatic cell nuclear transfer embryos
Source: Natl Sci Rev. 2023 Aug 16;10(9):nwad173. doi: 10.1093/nsr/nwad173 (PMC10430793; doi:10.1093/nsr/nwad173)
Supplement: nwad173_Supplemental_Files [file nwad173_supplemental_files.zip › Supplementary Table 3. The gene expression level of IVF and SCNT embryos in 15 Cluster.xlsx]

## Sheet: Sheet1
Gene	IVF_E3.5	NT_E3.5	IVF_E4.5	NT_E4.5	Cluster
Gm36964	1240.14	1377.49	715.916	545.074	C5
Tmem14a	388.05	389.982	94.545	67.5988	C5
Gm28438	9632.57	7502.95	3235.67	1738.83	C5
Gm28437	929.23	754.263	384.194	607.793	C5
Gm28661	1375.03	1150.97	764.462	649.376	C5
Gm29216	3442.43	3120.2	1035.19	1243.69	C5
Gm7846	459.305	519.742	347.488	233.125	C5
Fam168b	118.915	164.892	67.7279	33.734	C5
Cnot11	492.162	395.844	89.4643	98.0685	C5
Rnf149	214.736	211.868	61.1466	102.62	C5
D930019O06Rik	12.409	7.41241	1.01252	4.57527	C5
Il1r1	10.6975	6.76948	0	2.81322	C5
Nabp1	181.219	223.666	83.4487	90.7118	C5
Hibch	219.037	305.018	56.4861	107.531	C5
Tyw5	369.537	398.15	266.18	181.904	C5
Eif4a-ps4	1973.01	1237.59	568.74	495.842	C5
Gm25360	115.655	172.412	0	20.8267	C5
Mrpl44	1703.94	1594.65	884.647	1068.9	C5
Agfg1	269.359	229.824	63.0882	69.2656	C5
Gm18342	88.913	71.5793	0.844369	24.1609	C5
Gm2427	50.2221	40.7044	1.00267	16.5713	C5
Sp140	171.301	96.1229	6.06794	60.9036	C5
Mterf4	274.907	176.316	119.516	56.6481	C5
Bok	807.798	929.964	256.739	306.501	C5
Kdsr	243.174	179.91	104.197	90.397	C5
Epb41l5	109.71	117.473	74.9334	64.9261	C5
Gm6170	155.579	171.91	99.2366	90.0162	C5
Arl8a	167.807	128.985	55.3809	71.9202	C5
Csrp1	2470.43	2332.29	506.898	159.591	C5
Ddx59	270.202	288.165	173.456	131.325	C5
Rbm3-ps	85.4507	58.7632	22.0661	39.6629	C5
Arpc5	6188.02	7172.58	4668.13	3860.77	C5
2810025M15Rik	2707.62	2776.35	1263.78	1716.94	C5
Tmco1	1672.64	1651.73	946.701	896.951	C5
Fh1	1606.13	1618.49	786.834	990.439	C5
4930532G15Rik	15.1083	12.089	2.09622	0.808583	C5
Lpgat1	73.4338	77.7803	32.5785	24.0021	C5
Rpp38	1380.34	1254.2	714.365	665.258	C5
Gm13340	356.925	336.086	107.711	146.18	C5
Zmynd19	137.588	94.1221	44.3825	35.6546	C5
Npdc1	62.06	78.8972	33.2345	25.7997	C5
A230005M16Rik	12.5833	17.2375	0	0	C5
Rxra	35.5465	27.325	11.6902	21.1442	C5
St6galnac6	140.495	112.615	22.7412	62.6885	C5
Cdk9	398.165	304.448	123.119	93.3047	C5
Mrrf	299.651	295.102	134.059	148.702	C5
Gm13456	896.41	889.402	540.664	448.646	C5
Orc4	647.634	732.199	404.266	440.184	C5
Arl5a	257.42	257.309	98.3929	110.03	C5
Fmnl2	54.1926	71.532	14.6339	22.4272	C5
Gm13577	1071.24	1128.03	756.191	620.181	C5
Hat1	6893.91	6055.9	3137.19	2872.65	C5
Sp3os	381.482	278.775	145.871	163.622	C5
Gm13652	32.8411	37.8235	14.2289	17.0581	C5
Agps	150.554	178.266	80.0925	98.7446	C5
Dusp19	181.578	136.619	70.3025	73.5067	C5
Pramel6	8746.27	12736.8	86.9921	3913.95	C5
Gm13777	214.943	302.737	65.6202	18.1999	C5
Hsd17b12	1608.31	1282.16	1028.06	706.692	C5
Itpa-ps1	355.314	404.843	204.489	190.457	C5
Gm13910	56.1214	48.4947	17.8948	21.0679	C5
Nutm1	13.1984	8.64871	0	1.06174	C5
Slc12a6	27.3632	19.184	8.50215	12.8018	C5
Actc1	421.684	285.61	9.87326	0	C5
Nusap1	658.339	721.464	442.912	385.817	C5
Ndufaf1	1130.31	1295.85	855.738	760.97	C5
Itpka	126.485	133.115	35.4728	0	C5
AA467197	11058.8	13747.6	832.234	4364.73	C5
Idh3b	2845.73	3173.04	1296.97	1841.63	C5
Itpa	3564.68	3498.54	1909.03	1743.98	C5
Cds2	99.4619	121.183	57.058	50.3726	C5
Dstn	9014.18	11064.2	6462.48	3411.26	C5
Gm14121	20.3307	16.5119	0.839045	1.00325	C5
Pdrg1	1754.79	1578.93	957.192	1168.21	C5
Rpl5-ps2	220.465	169.745	122.522	108.337	C5
Myh7b	9.37872	7.22021	2.9807	0.867394	C5
Manbal	725.408	633.032	446.589	347.42	C5
Spint5	556.839	499.141	206.859	211.14	C5
Dnttip1	399.045	327.361	60.6468	122.221	C5
Ptgis	498.602	315.236	138.778	142.857	C5
Tmem189	96.1417	75.7153	33.4992	28.3946	C5
Mocs3	366.996	303.433	31.077	132.135	C5
Rtf2	1653.74	1579	966.867	1154.38	C5
Gm14303	14074.6	17538	11224.5	7942.43	C5
Gm14305	121.498	91.5935	57.3764	55.7038	C5
Gm14292	730.126	674.768	116.248	182.89	C5
Plp2	2432.17	2040.8	1546.54	929.731	C5
Wdr45	578.004	424.78	172.467	287.576	C5
Otud5	242.662	293.325	146.289	100.25	C5
Rp2	212.788	186.568	117.942	154.548	C5
Gm14539	1645.6	1579.84	973.957	881.224	C5
Gm6274	122.386	96.7646	62.9663	62.3067	C5
Sept6	17.0463	15.0849	0.816661	1.95558	C5
Rpl39	6578.92	5574.68	3621.03	2579.46	C5
Nkap	668.361	627.429	288.207	414.494	C5
Gm14719	1474.94	1211.11	712.304	958.965	C5
Hprt	19648.2	17206	6763.69	10906.8	C5
C430049B03Rik	314.81	302.859	64.6284	2.4033	C5
Mospd1	825.448	697.958	504.942	416.532	C5
Rbmx	302.982	267.93	137.735	186.504	C5
1110012L19Rik	1981.66	1869.22	795.022	1061.84	C5
Gm8822	273.804	244.199	131.332	102.236	C5
Fthl17a	1014.65	773.414	295.556	67.1179	C5
Tab3	27.1899	19.5611	14.4655	9.57193	C5
Rpl17-ps8	246.923	210.048	136.351	123.464	C5
H3f3a-ps1	92.7771	84.5292	43.3812	20.3048	C5
Hmgn5	1181.78	677.208	88.4576	363.788	C5
Gm6335	32.0503	29.3035	10.035	14.2708	C5
Apool	958.808	955.296	363.842	434.115	C5
Xkrx	60.3159	40.3319	0.290671	13.0276	C5
Gm15266	367.549	306.261	235.902	134.145	C5
Sat1	10775.3	7295.74	2359.45	5364.68	C5
Prdx4	2990.96	2589.46	1519.32	887.547	C5
Rab9	2401.38	2120.99	1484.68	933.411	C5
Zbtb10	145.4	166.632	61.3028	80.6062	C5
Zfp639	213.687	164.587	118.998	91.6888	C5
Rfxap	333.694	497.246	19.2661	26.266	C5
Hdgf	3642.79	4064.46	1251.15	947.523	C5
S100a13	210.203	257.066	112.604	101.094	C5
Mrpl9	1030.27	825.964	640.069	494.855	C5
Mcl1	806.835	826.459	529.486	469.912	C5
Gm20627	117.7	63.5146	4.83106	2.93031	C5
Sycp1	234.958	189.46	67.6201	80.3306	C5
2410024N13Rik	472.23	279.809	34.7993	213.787	C5
Rap1a	1107.9	1063.99	272.527	440.739	C5
Cept1	840.926	888.594	407.188	455.694	C5
Rnpc3	193.665	154.508	92.8355	96.5505	C5
Gm9761	499.4	396.219	200.068	180.299	C5
Gm4332	444.651	512.425	218.035	197.584	C5
Hadh	1464.52	1819.49	582.084	852.336	C5
Ints12	401.669	341.19	195.522	206.719	C5
Gtf2b	668.121	458.663	231.274	231.018	C5
Selenof	3031.82	3005.57	1656.11	1826.32	C5
Ctbs	35.6733	40.4109	15.7919	11.2008	C5
Acadm	2760.06	3438.71	1193.61	1566.18	C5
Rab2a	3606.79	3654.56	794.46	607.861	C5
Ints8	336.14	240.618	60.1138	88.8678	C5
Decr1	161.817	161.256	60.5746	94.6835	C5
Gm11914	685.112	471.4	71.0465	286.955	C5
Rragd	212.771	163.249	94.7059	65.8381	C5
Akirin2	886.529	780.712	367.576	333.289	C5
Dnaja1	3360.39	3492.15	979.909	1583.97	C5
Chmp5	3334.67	3554.26	1661.64	1950.86	C5
Aqp7	17.4334	25.7478	2.83362	0.455382	C5
Aqp3	911.852	843.887	401.72	471.933	C5
Nudt2	2776.82	2931.37	1342.29	941.392	C5
Clta	10060	9722.22	5909.57	5484.73	C5
Dcaf10	44.2778	42.793	11.0253	15.7218	C5
Slc44a1	376.717	385.898	165.81	241.682	C5
Tmem38b	323.265	362.782	215.038	187.895	C5
Dnajc25	135.015	157.317	65.9137	91.6219	C5
Ugcg	371.488	302.822	53.8077	151.611	C5
Ptbp3	321.6	247.085	155.562	209.216	C5
Caap1	221.19	196.387	96.7219	88.3465	C5
Pgm2	285.578	348.966	122.503	91.1453	C5
Gm12715	405.64	490.389	111.547	131.06	C5
Ttc4	873.23	753.395	536.738	444.613	C5
Echdc2	5366.53	7060.42	2068.72	2490.26	C5
Btf3l4	922.668	781.121	485.051	555.151	C5
Rnf11	232.145	251.17	42.3513	94.2089	C5
Cdkn2c	102.698	158.066	9.82864	3.32686	C5
Gpbp1l1	204.457	182.163	107.124	90.5076	C5
Akr1a1	5221.49	5650.41	2939.41	2902.24	C5
Cap1	1355	1250.39	981.623	724.638	C5
Akirin1	912.78	937.572	522.35	461.902	C5
Rhbdl2	363.412	334.204	21.3851	20.9366	C5
Kpna6	98.9885	72.136	40.5167	43.3889	C5
Rsrp1	4052.94	3406.98	2248.29	2723.37	C5
Cdc42	8777.79	10595.2	3740.04	5081.44	C5
Pgd	947.241	811.429	420.463	589.181	C5
Noc2l	600.211	482.468	251.674	253.137	C5
Tmem243	129.923	116.594	27.7368	15.2917	C5
Magi2	6.26812	6.35448	0.374756	0.0489039	C5
Tmem60	530.118	520.329	306.527	290.669	C5
Pmpcb	1013.47	963.058	453.955	646.013	C5
Hadhb	847.072	1005.43	427.291	406.397	C5
Ctbp1	299.248	285.539	132.397	63.3835	C5
Haus3	1144.61	789.963	650.708	401.632	C5
Ablim2	40.5157	43.8384	8.41196	8.68544	C5
Gm7816	113.363	118.025	39.4393	41.2306	C5
Smim20	827.603	1032.61	514.46	379.271	C5
Ociad1	605.865	536.273	205.309	282.275	C5
Chic2	229.724	171.94	44.7156	49.7885	C5
Gm9958	43.6541	49.2012	6.57711	1.53202	C5
BC080696	51.0191	56.403	0	9.0467	C5
Gm7993	837.183	832.406	228.412	195.008	C5
Mir703	1392.04	1489.51	745.521	446.528	C5
Evi5	214.074	236.505	109.44	66.1182	C5
Mtf2	3104.14	3177.7	1346.24	1800	C5
4930522L14Rik	715.262	814.662	208.826	407.418	C5
Gm15446	131.767	84.536	30.2085	49.2098	C5
Zfp932	262.583	209.847	94.4672	147.404	C5
Srrd	355.012	381.51	44.6344	86.0052	C5
Srsf9	2529.63	2124.17	453.653	537.574	C5
Gm13841	743.14	677.985	409.565	367.352	C5
Hspb8	627.035	617.737	285.846	176.331	C5
Suds3	41.1018	47.3467	17.3807	16.2482	C5
Wsb2	113.418	154.813	57.4685	34.2795	C5
Fam109a	102.642	130.747	45.4706	28.117	C5
Ppp1cc	1263.1	1344.98	175.921	206.031	C5
Rad9b	98.4112	68.2088	18.346	25.912	C5
Wdr66	3.50783	5.02321	0.553185	0.915249	C5
Cdk2ap1	489.627	538.926	138.937	260.807	C5
Gm40332	43.2268	37.5265	2.78119	0	C5
Cldn4	2841.04	4027.62	210.651	176.702	C5
Dtx2	65.8677	50.7272	18.1172	17.893	C5
Zfp68	68.1502	91.6	39.4632	24.1155	C5
Zfand2a	145.715	126.937	30.4705	48.9563	C5
Fam220a	186.899	182.179	65.5196	87.089	C5
Ccz1	676.043	547.804	249.349	288.697	C5
Bri3	647.159	761.006	317.623	305.192	C5
Zkscan14	140.621	143.54	85.6681	54.0681	C5
Cdx2	207.981	283.245	3.22988	69.9307	C5
D5Ertd605e	410.806	475.419	75.688	214.212	C5
Wdr95	109.265	81.8833	14.092	41.2354	C5
2610001J05Rik	291.46	308.65	187.571	164.525	C5
Hilpda	1679.34	1255.76	943.166	454.327	C5
Gm13835	1828.88	1386.76	787.824	935.826	C5
Atp6v0c-ps2	5632.92	4235.97	2533.32	2812.81	C5
Smyd1	34.2061	30.9776	9.21069	5.15146	C5
Rnf103	43.6668	29.0492	8.54717	13.5143	C5
Chmp3	724.384	863.647	465.527	504.292	C5
Mat2a	2295.6	1685.85	1377.75	776.938	C5
Kcmf1	447.439	561.191	161.989	138.528	C5
Gm26640	39.9379	46.5072	24.4578	15.1346	C5
Fxyd4	370.076	406.944	261.109	219.627	C5
Slc6a13	104.294	134.935	19.7408	8.49505	C5
Vwf	8.9837	5.15525	1.21856	0.0137571	C5
Gabarapl1	242.75	261.029	134.232	51.0838	C5
Gpr19	406.326	279.882	149.205	161.146	C5
Hebp1	247.808	192.605	21.7518	7.87981	C5
Cmas	253.374	175.994	42.3564	31.4874	C5
Kras	395.562	269.009	115.577	138.326	C5
Med21	647.358	465.75	275.934	372.605	C5
Etfbkmt	277.097	182.802	99.9938	67.3607	C5
AU018091	995.946	1191.79	475.782	505.372	C5
Cdc42ep5	1476.34	1884.72	299.364	625.326	C5
Ube2s	489.275	469.447	24.7823	25.5433	C5
Zfp296	1447	1238.35	464.507	582.331	C5
Sertad3	424.475	521.527	200.901	202.017	C5
Sertad1	1268.47	1330.91	519.741	348.564	C5
Gm10046	273.947	319.7	108.995	123.823	C5
Eid2	154.371	144.577	14.0794	17.272	C5
Spint2	2515.26	2625.43	1572.27	1208.7	C5
Cebpg	141.329	123.426	64.9467	23.2242	C5
Zfp788	135.007	147.228	43.7278	67.6002	C5
Ptov1	291.436	245.065	136.286	138.951	C5
Gm9392	106.431	79.5454	12.7606	36.474	C5
Btbd1	1249.25	954.4	101.12	126.637	C5
Hikeshi	1570.19	1781.42	692.634	682.993	C5
Cavin3	44.8289	35.708	16.0239	0	C5
Taf10	649.583	795.205	47.9898	55.2519	C5
Psma1	9357.23	8471.76	4073.93	4156.82	C5
Gm5601	131.421	127	22.1048	36.7191	C5
Lyrm1	87.6162	81.1811	23.3824	38.3374	C5
Nsmce4a	2492.5	2981.17	227.078	261.233	C5
Fank1	232.223	226.698	19.408	98.2219	C5
Caly	14.3059	9.00145	0.354764	2.8852	C5
Echs1	511.379	540.208	329.473	270.602	C5
Gm15542	250.231	295.503	64.6865	143.092	C5
Hras	327.999	431.998	48.2308	38.1814	C5
Bc1	202.103	196.199	53.3272	9.49409	C5
Pex3	396.198	289.916	133.587	220.92	C5
Reps1	132.969	156.625	78.9807	39.6917	C5
Perp	826.567	896.36	88.0974	108.498	C5
Frk	77.599	81.2472	32.7526	19.4863	C5
Hdac2	2112.65	1410.68	593.722	955.097	C5
Cep57l1	290.887	380.385	110.589	152.74	C5
Smpdl3a	1285.63	1757.93	209.637	367.71	C5
Fam241b	78.674	94.9087	58.3143	39.805	C5
Gm16222	36.0989	26.3952	0.840049	0.170257	C5
Cstb	30772.7	34291	15116	17844.1	C5
Rnf126	846.426	921.32	456.117	507.703	C5
Kiss1r	9.04905	5.16913	0.144915	0.409412	C5
Gamt	249.101	327.368	65.9017	139.501	C5
Abhd17a	1011.21	1073.19	187.107	239.572	C5
Dapk3	607.449	713.849	143.938	137.594	C5
Gm4799	47.7157	51.7935	2.56485	4.78983	C5
Tmpo	201.109	174.652	112.167	94.1648	C5
Gm32468	136.458	107.838	0.494044	34.9136	C5
Nudt4	805.397	729.556	349.77	395.557	C5
Mettl25	320.296	387.33	201.736	180.174	C5
Pawr	811.139	843.198	146.685	86.4388	C5
Rap1b	1841.98	1254.48	854.188	613.059	C5
Hsd17b6	521.625	701.734	192.101	57.8468	C5
Prim1	1574.49	1267.12	1040.79	739.772	C5
Atp5b	21721.9	20068.1	13107.7	11518.7	C5
Erbb3	112.381	90.5439	27.82	36.0989	C5
Zfp958	716.59	506.688	369.186	283.083	C5
Gm1840	169.706	124.945	85.7221	72.5917	C5
E230020D15Rik	6.05575	9.0286	0.320755	0.0867716	C5
Mrps31	1531.33	1084.98	697.096	650.003	C5
Smim19	281.185	259.047	41.7572	122.632	C5
Golga7	827.68	791.163	481.77	610.221	C5
Tti2	192.265	146.404	96.6934	75.2943	C5
Zdhhc2	215.969	157.958	27.6529	49.0335	C5
Primpol	88.4548	60.0256	16.0649	22.625	C5
2500002B13Rik	466.49	366.51	187.398	206.863	C5
Cbr4	292.085	244.874	62.8705	153.196	C5
Rfxank	170.979	212.44	81.3738	111.211	C5
Nr2c2ap	230.226	191.622	140.156	86.5028	C5
Haus8	578.892	518.292	303.545	290.681	C5
Adgre5	148.74	123.295	24.0508	58.022	C5
Cnep1r1	271.011	189.397	102.287	79.298	C5
Rpl10-ps5	259.43	222.352	134.692	164.717	C5
Adgrg1	11.0913	6.80681	3.72432	0.0944227	C5
Got2	163.056	154.167	82.1002	70.5833	C5
Lncbate1	104.307	64.136	0	33.2036	C5
Ist1	651.182	710.381	280.286	301.89	C5
Calb2	12.3506	17.1058	0	0	C5
Gm15894	11.1848	7.3757	0	2.08605	C5
Syce1l	119.277	109.019	0	6.87685	C5
Atmin	189.443	135.517	75.7601	117.745	C5
Gm17709	76.5633	57.1859	18.6168	14.2934	C5
Sult5a1	73.6921	97.4617	13.0381	35.3391	C5
Exoc8	55.6618	45.99	21.5764	20.706	C5
Thoc7	349.059	386.094	191.218	205.746	C5
Ube2e1	175.77	194.82	83.8178	78.4514	C5
Ndst2	13.1146	9.15258	0.188331	0.122077	C5
Hnrnpc	8072.33	6419.46	4390.55	3927.84	C5
Psme1	938.629	1135.7	537.996	686.359	C5
Gm5801	497.795	344.161	175.083	191.044	C5
Trim13	2350.62	1959.5	636.465	764.671	C5
Pbk	3076.77	2672.97	1280.34	1364.37	C5
Lcp1	564.226	747.329	192.036	135.768	C5
Gm23823	379.622	447.812	219.166	126.112	C5
Dcun1d5	1649	1800.14	605.588	783.14	C5
Cwc15	3578.91	2669.11	1849.22	1534.6	C5
Acat1	744.043	549.182	383.535	280.45	C5
Idh3a	2644.43	2553.33	1580.38	1306.98	C5
Psma4	4170.01	3803.19	2313.32	2586.13	C5
Ube2q2	738.394	934.757	119.479	140.756	C5
Gm6166	4093.64	2920.38	19.689	1328.56	C5
Slc51b	78.9111	114.246	0.838821	0	C5
Ccpg1os	118.634	147.47	60.8608	82.3702	C5
Ooep	1301.24	1036.35	868.763	565.683	C5
Eef1a1	46009.3	53971	33571.9	29934.7	C5
Ube2cbp	270.869	238.764	128.589	142.424	C5
Rnf7	12762	10817	3376.39	6587.16	C5
Gm10123	19173.2	13110.7	9203.32	6509.74	C5
Spsb4	130.718	79.0994	11.5487	47.3759	C5
Gm34397	21.4563	14.362	0	5.20068	C5
Gnai2	753.794	1003.55	409.977	194.995	C5
Cmtm7	1612.28	1990.76	499.582	824.002	C5
Cmc1	808.904	968.775	356.928	495.468	C5
Plcd1	705.235	896.872	268.189	231.927	C5
Zkscan7	7.51708	7.01034	0	2.44922	C5
Ugp2	1846.96	1460.09	617.126	371.506	C5
Tmem17	367.201	280.525	107.666	136.306	C5
Bod1	747.562	861.51	243.316	247.666	C5
Pank3	176.877	152.184	67.7203	47.4848	C5
Gm12184	39.9832	46.4663	20.3183	16.9154	C5
Rnf130	2869.02	2265.2	147.289	571.936	C5
Mrnip	268.014	294.66	151.875	185.795	C5
Hnrnpab	3440.13	3209.82	805.793	677.565	C5
Ppp2ca	1171.57	828.161	158.235	149.15	C5
Skp1a	11623.8	12087.7	3941.64	6411.3	C5
Slc22a5	406.032	510.404	44.565	105.299	C5
Gm12622	2109.47	2968.81	34.3566	673.992	C5
Gm12615	93.521	128.606	1.53401	22.8076	C5
Prpsap2	1042.15	1262.03	285.264	568.755	C5
Ttc19	159.265	158.629	61.4731	52.349	C5
Ncor1	328.305	407.758	173.73	190.817	C5
Cenpv	342.592	429.378	170.998	198.467	C5
Zkscan6	291.555	239.351	136.531	145.33	C5
Atp1b2	45.2641	41.3505	5.09066	4.95493	C5
Mpdu1	1202.8	1573.91	498.585	636.555	C5
Eif4a1	3748.71	2980.21	1666.97	1387.22	C5
Rnf167	1343.49	1427.16	720.04	631.774	C5
Pitpna	693.874	670.709	79.9457	96.5414	C5
Glod4	793.496	596.987	370.261	363.037	C5
Unc119	331.213	254.975	31.0922	32.1257	C5
Sarm1	118.276	112.918	28.3897	12.3455	C5
Cct6b	315.476	291.743	87.9878	108.355	C5
Snf8	440.239	507.37	122.733	145.51	C5
Ube2z	166.332	147.388	101.714	86.1881	C5
Klhl11	139.929	111.601	67.085	69.0592	C5
Dnajc7	851.832	883.341	603.06	529.327	C5
Acbd4	90.7949	101.469	59.9601	33.0432	C5
Gna13	334.18	278.093	112.325	177.048	C5
Grb2	663.367	516.867	217.983	156.649	C5
Srsf2	4013.01	3198.16	2238.83	2111.79	C5
Actg1	19561.4	24924.8	6007.69	4778.73	C5
Alyref	1351.04	1312.45	264.641	162.309	C5
Wdr45b	662.452	791.967	545.138	394.327	C5
Gdi2	1335.42	1148.09	698.998	891.516	C5
Trim38	95.2946	86.6575	1.03255	36.717	C5
Serpinb1a	353.733	204.24	41.5732	163.204	C5
Serpinb6a	849.145	938.163	280.273	359.641	C5
Eci2	419.85	507.744	176.092	230.146	C5
Lyrm4	2095.77	1583.86	967.794	672.952	C5
Gm40918	90.5332	109.027	1.3754	9.00019	C5
Tbc1d7	259.634	334.015	123.426	80.8771	C5
Gmpr	112.457	140.897	17.6315	12.5053	C5
Tspan17	311.991	316.527	110.009	112.441	C5
Hnrnpa0	698.479	576.972	357.014	381.136	C5
Gkap1	165.962	186.5	58.24	75.6056	C5
Gm40977	3255.59	2347.21	527.337	1433.5	C5
Gm7049	32.7979	24.7596	6.56923	9.06116	C5
Zfp87	151.94	139.272	61.9036	51.9627	C5
Zfp72	80.7026	56.5311	37.8524	30.9079	C5
Rfesd	117.934	89.7241	67.7971	47.3284	C5
Gm8399	36.638	40.8665	14.5835	10.5604	C5
Nsa2	502.843	398.936	242.889	318.024	C5
Smim15	1022.56	863.75	597.356	367.961	C5
Mier3	332.678	389.566	198.681	231.536	C5
Gm5200	43.3103	55.8974	25.2521	8.42267	C5
Gm6682	210.806	222.412	118.653	95.9281	C5
Kcns3	143.646	116.198	26.1454	59.8732	C5
Pqlc3	255.137	320.405	75.2107	149.021	C5
Odc1	2907.06	3644.24	1283.93	832.563	C5
Prkar2b	30.9118	39.8651	8.66322	0.796962	C5
Ifrd1	644.753	433.376	346.544	148.447	C5
Gm7476	205.361	167.689	84.5996	101.669	C5
Sptssa	2005.09	2532	871.87	1162.17	C5
Cfl2	391.238	388.053	205.73	241.184	C5
Psma6	10180.7	8291.68	5438.37	5417.85	C5
Arf6	1637.12	1802.57	724.184	519.736	C5
Trmt5	614.86	633.197	386.905	374.571	C5
Churc1	169.221	145.396	92.3006	98.5174	C5
Ptgr2	193.968	175.725	91.9771	113.472	C5
Rnf113a2	609.216	557.551	298.586	264.817	C5
Dlst	189.747	202.88	105.161	83.5677	C5
Gm805	9.50516	7.54091	0	0	C5
Gstz1	231.791	267.378	107.4	115.546	C5
AC121965.1	2253.16	2857.44	1746.65	1097.19	C5
Tunar	5.29518	7.00033	0	0.502504	C5
Trmt61a	117.681	104.138	23.3547	20.6084	C5
Gm49187	376.606	470.726	1.00561	82.7182	C5
Otulin	498.967	422.228	159.395	150.525	C5
Gm33301	131.302	109.194	45.3356	50.2112	C5
Emc2	1016.46	947.506	437.471	393.209	C5
Aard	555	405.238	5.86861	20.8535	C5
Tatdn1	69.4706	53.305	34.8468	32.6169	C5
Gm5045	77.7184	62.1663	35.9601	34.1027	C5
Ndrg1	334.564	483.037	210.928	46.4952	C5
Zfp707	269.97	382.829	52.0073	155.448	C5
Lgals1	33266.2	43324.3	15489.5	5315.89	C5
1700029P11Rik	936.085	880.897	542.955	503.742	C5
Mettl7a3	46.3798	30.316	0.714719	6.15359	C5
Krt18	44025.2	59980	17729.9	7478.89	C5
Dexi	27.3841	31.6397	11.5662	0.236287	C5
Tmem191c	216.751	291.693	51.8204	105.59	C5
Cdc45	976.58	984.83	603.173	501.081	C5
Eif4a2	4104.44	3720.4	1440.23	2249.56	C5
St6gal1	53.3071	41.5034	16.175	21.7263	C5
Ncbp2	1984.62	1557.41	870.544	825.733	C5
Sec22a	304.045	298.281	181.807	145.245	C5
Slc15a2	446.323	525.744	24.5628	53.7315	C5
AC133889.2	68.8766	94.477	0	28.0935	C5
Cd47	64.9917	54.4199	20.481	32.5719	C5
Gm6767	42.9863	48.9932	18.9116	19.3957	C5
Btg3	283.045	355.975	114.955	123.816	C5
Mrps6	427.449	484.45	278.204	223.592	C5
Gm26384	1756.11	2125.41	1361.73	835.594	C5
Msrb1	199.672	211.859	110.605	145.03	C5
Grm4	10.6607	14.3337	0.483296	4.15908	C5
Mtch1	530.058	384.612	88.7295	74.0585	C5
March2	67.774	95.1083	28.262	9.57459	C5
Nrm	816.023	1017.28	533.927	425.653	C5
Spats1	157.234	191.051	111.47	90.2083	C5
Mpnd	553.073	393.215	116.073	131.796	C5
Rab12	154.868	128.778	57.2281	67.5583	C5
Slc30a6	1148.45	1010.88	615.284	596.22	C5
Yipf4	1500.42	1370.15	870.098	796.02	C5
Ppm1b	281.014	400.188	62.8408	132.558	C5
Cript	2599.5	2126.56	1570.53	1125.58	C5
Fbxo11	175.016	204.352	111.699	104.386	C5
2700099C18Rik	513.495	511.346	263.293	191.893	C5
Mtpap	963.584	1108.03	618.102	616.321	C5
Ttc39c	98.3975	68.7556	31.2734	41.6258	C5
2700062C07Rik	2152.76	2361.55	1032.47	1389.7	C5
Eif3j2	333.992	263.51	145.853	116.447	C5
Gm24617	518.399	380.566	0	38.5227	C5
Tmed7	209.896	216.521	87.0803	44.9184	C5
Csnk1g3	121.159	167.703	28.2548	34.9575	C5
Acaa2	10872.3	11060.1	1988.15	4276.71	C5
Fbxo15	6839.33	7962.33	951.489	2714.42	C5
Ppp1r14b	1925.49	2310.23	301.151	395.217	C5
Gcnt1	841.674	619.18	173.19	326.854	C5
Rfk	4341.38	4886.63	829.98	2294.15	C5
Fam122a	284.732	205.37	87.1013	153.074	C5
Mbl2	71.7144	47.0069	0.482826	9.2466	C5
March5	1369.96	1813.77	830.795	581.129	C5
Slc35g1	158.312	137.1	50.1654	81.9159	C5
Tm9sf3	312.878	363.604	162.423	194.846	C5
Got1	4044.82	4586.39	2033.22	2398.95	C5
Taf5	148.587	105.414	37.264	43.2571	C5
Pnliprp2	1241.4	803.629	25.4639	205.504	C5
Prdx3	3088.52	2998.85	1715.16	1603.89	C5
mt-Co1	97128.1	88629.2	29507.6	45474.7	C5
mt-Ts1	656.932	469.79	159.219	215.386	C5
mt-Co2	385.547	319.003	177.311	191.321	C5
mt-Nd4l	186.753	192.715	47.1274	62.8475	C5
mt-Nd4	23286.2	18965.3	11007.2	12877.9	C5
mt-Nd5	23352.8	17666.1	9634.04	11146.3	C5
mt-Nd6	10330.2	8309.93	4287.12	4721.86	C5
Rgs20	9.18534	0.245787	0.639858	0.760236	C10
Cops5	1688.45	1167.34	977.552	1093.36	C10
Gm5250	571.204	382.23	332.714	392.124	C10
Gm38380	17.7822	0.382971	10.0908	3.66844	C10
Trpa1	23.9331	0.191976	4.84124	5.89147	C10
Gm7658	479.802	286.193	192.73	166.13	C10
Gm10925	2837.51	2118.94	1663.95	1511.48	C10
Gm5698	32.3232	2.10626	0	0	C10
Gm15455	33.2228	1.18986	1.09779	7.04351	C10
Gm33222	102.273	20.3963	29.1164	46.5707	C10
Il1rl2	5.8821	0	0	0	C10
Gpr45	8.84446	0.118944	0.0734445	0.0729732	C10
Osgepl1	139.256	80.2676	77.1862	87.0139	C10
C2cd6	35.0847	0.150164	4.91872	5.99115	C10
Gm2389	88.5702	43.386	1.55024	27.0489	C10
9430060I03Rik	38.5879	0.602362	13.3911	10.476	C10
Nucks1	482.811	337.582	280.647	269.663	C10
Ren1	333.433	181.219	67.1707	81.6158	C10
Ncf2	60.1587	30.0942	10.6163	13.7689	C10
Mael	388.076	23.4035	43.7961	179.871	C10
Fcgr3	484.001	40.8912	117.86	173.638	C10
Tatdn3	263.571	152.154	93.4594	102.792	C10
Gm26670	13.5679	6.50094	3.18955	0.0798578	C10
Optn	334.779	170.669	143.371	107.215	C10
Pip4k2a	80.992	5.3497	37.3894	10.1126	C10
Spopl	42.52	6.04501	19.8103	24.2855	C10
Abo	239.213	78.2494	75.8973	85.6918	C10
Cacnb4	12.1153	0.39045	0.0593095	0.0619169	C10
Dapl1	34.4415	5.56833	0	0	C10
Cd302	69.0043	0	21.0855	23.4381	C10
Slc38a11	52.0975	0.0383147	0	4.546	C10
Stk39	11.2655	0.0401604	5.56477	1.75882	C10
Cir1	207.408	139.618	109.03	94.6123	C10
Clp1	2155.97	1087.95	1021.61	982.799	C10
Gm10801	374.735	67.5681	22.6284	27.0166	C10
Gm10800	2652.89	531.324	114.269	112.451	C10
Gm13868	120.026	0.562861	39.3797	50.0659	C10
Elf5	227.051	84.6866	132.654	22.1458	C10
Immp1l	2322.63	1787.6	1376.55	1440.53	C10
Tmem87a	146.72	103.18	79.3913	78.7908	C10
Ttbk2	15.5493	0.718929	8.0523	8.65333	C10
Eid1	89.9874	20.111	0	0	C10
Zc3h6	5.11732	0.751756	0.051693	0.829168	C10
Zfp345	224.325	65.5925	80.9974	81.8367	C10
Gins1	1789.03	1324.14	855.157	1171.43	C10
Gm14150	240.228	107.105	122.95	82.3804	C10
Rps15a-ps7	1877.23	1006.63	791.994	581.035	C10
Defb36	86.046	0.353592	0.567939	23.3157	C10
Myl9	427.996	126.735	201.986	0	C10
Gm14231	392.77	63.6264	203.536	83.43	C10
Wfdc15a	569.724	139.735	166.648	87.0501	C10
Gm14393	444.289	115.451	165.94	210.119	C10
Gm14408	147.821	5.3979	28.9219	12.431	C10
4930591A17Rik	95.1197	25.6506	28.7919	10.4973	C10
AU022751	145.942	38.3378	39.0404	23.0268	C10
Rbm3	1886.23	1315.47	1013.99	787.103	C10
Dynlt3	609.065	389.162	353.081	190.01	C10
Gm14513	13093	6725.77	7064.97	6964	C10
Gm14681	432.998	191.742	291.399	211.979	C10
Fmr1nb	7216.38	2029.35	3928.23	1554.85	C10
Cd99l2	53.0312	6.66996	32.0113	9.78421	C10
Gm14685	12.6167	0	2.68128	0.304684	C10
Xlr5b	169.733	0.284658	94.4073	0.253434	C10
Xlr4c	208.618	0.366664	109.678	3.28317	C10
Gm6880	1032.87	206.272	184.704	87.2883	C10
Pls3	625.142	204.96	284.645	123.481	C10
Awat2	15.6929	0	5.59477	1.03948	C10
Gm4779	359.861	92.3198	233.268	128.062	C10
8030474K03Rik	536.478	152.208	225.954	195.112	C10
Magt1	515.909	316.639	278.971	391.274	C10
H2afb2	154.319	1.14365	0	5.08032	C10
Trap1a	9641.25	3139.55	4743.63	1895.4	C10
Gm2214	301.846	25.2392	1.61088	55.4054	C10
Apex2	140.501	58.8517	80.2887	58.5417	C10
Magea6	138.324	0.546142	0	0	C10
Magea3	153.115	0	0	0	C10
Magea8	873.792	50.0401	30.1152	0.134261	C10
Magea2	158.874	0.382615	3.38724	0	C10
Magea5	819.514	4.65064	114.431	0.675136	C10
Ppef1	12.8382	0	5.34861	5.73493	C10
Fabp9	29.7429	6.61453	0	0	C10
Cetn4	23.1539	0.0388069	3.94979	6.77037	C10
Gm5103	34.6615	5.14047	0.184966	12.8426	C10
Dcst2	140.904	50.4256	1.4315	60.1675	C10
Dennd4b	15.6585	0.744826	5.99442	0.603137	C10
Hormad1	733.593	271.955	493.675	153.674	C10
Txnip	435.213	159.8	144.396	32.357	C10
Notch2	171.976	45.6487	71.5151	51.7193	C10
Cd2	11.7395	0	3.02925	5.06157	C10
Casq2	74.3268	0.308076	6.06432	6.8783	C10
Trim33	98.149	59.4456	55.1587	75.306	C10
6330410L21Rik	39.0782	2.07502	18.3376	12.7373	C10
Aimp1	940.594	647.224	432.257	422.092	C10
Mttp	40.4463	5.43936	19.9468	12.3811	C10
Rpsa-ps10	2766.4	1808.19	1091.79	1106.03	C10
Ankrd13c	326.952	146.627	198.6	188.61	C10
Gm11827	24.2387	0.73053	0.60596	1.13444	C10
Tmem64	94.5176	32.2112	29.5553	21.7284	C10
Fbxl4	162.191	32.0744	64.2365	38.4723	C10
Rnf38	54.1958	8.84736	31.2083	13.6437	C10
Melk	1141.52	795.119	655.507	518.278	C10
Mpdz	5.99936	0	2.35584	1.03623	C10
Psip1	595.222	347.58	286.691	243.581	C10
Saxo1	68.4504	1.05136	0	32.501	C10
Mrpl48-ps	500.554	195.866	180.325	149.55	C10
Lepr	7.84439	2.02966	0.79768	2.48023	C10
1700047F07Rik	77.0489	0.34712	0	10.8442	C10
Zcchc11	88.8896	31.4277	48.0199	38.9592	C10
Prpf38a	968.484	639.789	570.751	433.175	C10
Rab3b	29.3904	5.29141	2.92935	0.0825402	C10
Rragc	302.768	115.62	107.077	67.7652	C10
Trappc3	1111.14	795.742	525.942	598.918	C10
Ago1	22.5572	0.226082	6.827	3.44117	C10
Sfpq	298.957	179.688	169.182	186.829	C10
Med18	615.248	275.866	326.847	415.25	C10
Gm12989	173.215	85.9698	90.368	75.7774	C10
Gm13147	2029.68	1339.07	969.56	1356.16	C10
Adam22	4.1467	0.0847772	2.13251	1.45964	C10
Napepld	95.3226	52.2277	45.2042	56.7084	C10
Slc30a3	134.325	0.227206	2.89635	17.3678	C10
Gm20465	25.7505	7.47425	0.28923	0.228772	C10
Bod1l	154.89	96.5227	70.2241	79.0245	C10
Cpeb2	87.4835	31.6589	15.6311	28.2283	C10
Prom1	55.6215	0.536617	11.5612	7.80887	C10
Lap3	4360.42	2749.57	1588.46	2417.01	C10
Gm36401	19.573	0.779516	8.22617	9.75585	C10
Cwh43	24.0036	0.113538	0.408044	0.0758127	C10
Tmem165	660.24	325.234	204.791	224.414	C10
Gm3147	18.016	0.169339	0	0	C10
Anxa3	847.992	286.6	113.8	42.3863	C10
Cds1	26.3564	4.01494	12.6883	0	C10
Gm26703	5.1922	0.0586324	0.0968114	0.99375	C10
BC005561	183.747	96.15	91.1185	91.031	C10
Fam69a	395.096	226.215	131.858	231.996	C10
A430073D23Rik	258.03	151.286	70.0805	115.457	C10
2610524H06Rik	1118.49	621.651	500.761	487.134	C10
Gm16063	52.3963	15.5617	0	8.31489	C10
Oas1f	46.1562	9.71476	0.19797	0	C10
Oas1g	169	0.141437	43.7021	21.0447	C10
Oas1a	487.859	17.7212	146.898	66.9653	C10
P2rx7	14.5695	0.30936	7.00549	5.03588	C10
Mtus2	55.8568	22.1961	30.164	7.12417	C10
N4bp2l2	120.332	82.1094	82.2237	47.1028	C10
Rfc3	808.62	587.458	460.856	561.451	C10
Casd1	58.7588	16.4632	4.02164	25.1772	C10
Asz1	204.339	0.409462	24.539	3.70144	C10
Lsm8	1199.74	685.723	700.44	808.479	C10
Tmem209	417.887	244.947	222.347	205.589	C10
Gpnmb	10.1712	0.103994	0.171566	0.121626	C10
Tra2a	405.991	267.925	180.696	210.67	C10
Fam221a	194.729	37.9931	113.988	77.0406	C10
Stk31	786.781	184.749	463.183	415.027	C10
Mpp6	261.575	133.221	63.2835	64.0044	C10
Gm31579	21.9862	0	10.0092	0	C10
Cpvl	35.9866	0	0	7.50196	C10
D530018E20Rik	66.2133	38.8072	19.6794	18.7767	C10
Reg1	36.7566	0	0	0	C10
Wbp1	203.971	134.668	74.5233	85.8996	C10
Gm45901	27.7882	0	0	8.86971	C10
Fbln2	7.57294	0.0259782	1.01424	1.07536	C10
Tmf1	1146.57	757.584	520.97	569.153	C10
Gm18422	34.6222	0	11.2727	18.1688	C10
Ppp4r2	107.019	80.6457	60.8843	71.6284	C10
Gm26799	36.1555	0.364764	20.6696	8.61918	C10
Thumpd3	625.201	316.784	345.001	366.818	C10
Gm15083	21.1125	0.946077	0	0	C10
Gm10069	15.2637	7.88834	5.5487	7.02388	C10
Pzp	75.4406	31.5052	24.3812	36.7087	C10
Gm44066	56.3824	0	0	23.5387	C10
Magohb	1065.75	554.628	608.833	499.604	C10
Tuba3b	63.5826	27.5601	8.1015	24.4606	C10
1700034J05Rik	9.79166	0.20814	0.0883923	0.0967315	C10
Nlrp4c	201.226	105.009	50.7299	48.576	C10
Zscan5b	70.8353	0.15805	0	13.3683	C10
Nlrp5-ps	14.2931	4.49613	0.760865	4.06543	C10
Apoc2	517.237	116.36	78.5917	85.0755	C10
Vmn1r139	15.3577	0.623986	0	0	C10
Ceacam10	1727.09	85.1545	205.542	308.434	C10
Gm5113	25.3402	13.3614	6.10494	14.4279	C10
Cd22	7.36534	1.41436	0.117954	0.0576897	C10
Gm6871	809.52	484.767	466.605	340.586	C10
Gm9294	101.185	67.517	37.9	44.0335	C10
Oca2	8.89397	0	3.28136	2.86692	C10
Gm37829	21.2207	0.224331	2.25273	3.54882	C10
Hdgfl3	19.0037	0.287699	0.713378	0.417997	C10
Rab38	47.8615	0.126186	23.4902	16.2383	C10
Gm45200	50.1649	11.0189	0.867668	0.633017	C10
Rbmxl2	796.322	89.661	78.226	58.7562	C10
Platr28	185.279	24.9974	25.6303	52.3738	C10
B230311B06Rik	202.957	129.19	111.156	96.7322	C10
Prkcb	7.60392	0.0637083	0.73845	2.97431	C10
Lcmt1	690.778	420.138	350.946	144.805	C10
Uros	375.542	203.397	192.018	169.856	C10
Gm45532	19.135	0	0	0	C10
Gm45456	271.069	16.9764	82.9623	3.99246	C10
Ifitm10	12.0638	3.90547	0.172184	1.84249	C10
Nup43	1713.85	1239.81	992.72	859.679	C10
Raet1d	70.1711	0.229675	10.5243	19.1519	C10
Slc2a12	28.4917	0.115042	0	0	C10
Rwdd1	1613.48	1252.31	927.658	980.253	C10
Fam26e	64.6812	0.261296	5.52551	4.56685	C10
Fam26f	50.9692	0.756312	25.5141	0	C10
Marcks	1842.95	927.103	170.191	611.744	C10
Rfpl4b	62.042	1.1328	0.504356	9.52127	C10
Gm6477	1060.8	459.434	700.225	506.846	C10
E130307A14Rik	6.56841	2.49543	0.0372211	2.02501	C10
Slc22a16	53.2026	2.74493	0	19.1351	C10
4933404K13Rik	93.7529	0.316514	9.46152	0	C10
Bves	49.6485	0.299754	6.2862	24.9779	C10
H2afy2	155.96	12.0234	19.5112	47.7354	C10
Herc4	231.78	106.873	119.764	160.868	C10
1110002J07Rik	103.238	32.537	1.16592	22.8014	C10
Slc5a4b	193.637	63.2009	44.4473	98.6502	C10
2610008E11Rik	29.5036	0.278588	16.4135	8.48841	C10
Ptbp1	381.409	256.493	147.007	149.228	C10
Gadd45b	958.079	386.331	175.136	98.8607	C10
Aes	145.071	53.1515	59.8327	40.911	C10
Gm8394	92.5032	51.9662	44.5773	51.6632	C10
Gm15915	18.8095	0.182248	0	3.16401	C10
1110019B22Rik	118.008	1.77523	19.8883	35.1385	C10
Btg1	346.641	230.588	186.492	112.857	C10
Gm25117	128.088	0	59.7338	41.3029	C10
Lrp1	3.77247	0.0937682	1.56865	0.723975	C10
Sdr9c7	30.2634	0.339987	4.18776	11.6664	C10
Tex45	21.8533	0	0	0	C10
Retn	9.65136	3.15899	0	3.06526	C10
Fbxo25	232.516	97.7036	47.452	105.709	C10
Frg1	1887.09	1404.67	1047.69	1424.32	C10
Ing2	338.789	156.918	51.4586	72.3221	C10
Dctd	533.793	121.365	321.444	70.8931	C10
Zfp964	14.9335	0.497606	6.99567	1.98991	C10
Unc13a	17.6558	1.29598	8.17983	9.2519	C10
Gm45734	84.2011	46.1909	21.5651	21.5937	C10
Siah1a	234.891	144.391	84.1983	91.0529	C10
Ccdc113	14.5584	0	0.230871	2.25543	C10
Gm8730	13031.1	9334.84	7668.24	8341.14	C10
Tat	588.798	29.6311	0	26.1225	C10
Plcg2	67.9766	1.44018	31.6367	13.3715	C10
Necab2	352.847	42.2821	51.6384	117.31	C10
Gm21399	287.896	158.691	117.781	116.172	C10
Acox2	9.2483	0.0893768	0.231205	0.149868	C10
3830406C13Rik	214.474	56.7637	58.5479	88.2243	C10
Il3ra	9.8783	0	1.87628	0.446904	C10
Nkiras1	133.172	86.2465	49.9029	83.4685	C10
Gm21738	377.005	79.1476	44.1749	33.0017	C10
Fam25c	10652	200.941	6157.69	2401.26	C10
Txndc16	58.142	28.2201	20.9434	1.2563	C10
Ccnb1ip1	889.73	525.081	362.456	145.231	C10
Rnase4	77.4984	1.75394	34.0457	27.7485	C10
Ang	24.1748	0	10.6336	3.62984	C10
Gm21718	28.753	0	0	0	C10
Tmem253	222.561	80.5366	0.981992	90.454	C10
Mettl3	203.957	90.8436	113.863	78.4391	C10
AC174678.1	8.72171	1.57311	0.204859	0.980161	C10
Cryl1	164.473	15.238	75.5732	30.5481	C10
Xkr6	17.9686	0.0455997	1.24512	0.0727721	C10
Ephx2	644.796	174.694	222.274	206.658	C10
Rbm26	301.66	183.429	164.203	166.466	C10
AC154683.1	23.3785	0	0.22819	0	C10
Gm5611	130.669	52.8989	78.3383	53.6318	C10
Ei24	260.658	150.758	82.235	90.0896	C10
Gm48293	50.4285	0.932288	0	4.91614	C10
Thy1	11.5679	0.0522436	2.26026	0.291357	C10
Cd3g	154.573	42.3844	16.1632	24.2692	C10
Slc35f2	1049.63	651.138	505.451	633.344	C10
Gm17322	41.09	0.244332	11.6995	0.459636	C10
Rora	3.83015	0.258776	1.19796	1.34662	C10
Gm32511	43.5644	12.5489	0.141534	15.6063	C10
Faiml	322.827	80.1451	55.3567	29.2692	C10
1700102P08Rik	27.6088	0.65484	1.07523	0.662663	C10
Col7a1	25.1708	10.5662	1.88196	3.54307	C10
Cdc25a	207.777	144.388	107.632	108.083	C10
Prss42	51.3297	0.621133	3.52381	11.589	C10
Tdgf1	11550.5	5950.66	5258.22	6626.34	C10
Cabp7	8.09752	0.188905	0.21263	0.100491	C10
Ddc	217.488	36.2523	81.8397	44.028	C10
Gm12056	44.3552	0	0.211452	0.210095	C10
4930524B15Rik	29.0849	0.165481	14.5797	10.4315	C10
Lsm11	65.3394	28.8692	9.1145	15.6403	C10
Thg1l	846.848	477.026	413.843	376.992	C10
Sox30	24.2476	0.788524	4.25755	12.1316	C10
Vdac1	2023.23	1263.18	1008.25	762.376	C10
Med9	1480.99	1023.97	816.803	1008.44	C10
Ggt6	54.3755	15.206	8.70525	0.159995	C10
Shpk	32.6758	0.209674	0.1872	0.695189	C10
Zfp207	2175.08	1402.04	927.39	804.168	C10
AI662270	584.596	257.303	437.566	262.234	C10
Ccl6	39.2828	8.16517	0	0	C10
Med13	51.1635	29.5687	20.0996	20.5015	C10
Dhx40	476.786	373.795	275.415	365.055	C10
Mir142hg	160.704	0	43.675	16.5044	C10
Srsf1	898.155	581.004	388.126	322.846	C10
Luc7l3	489.799	242.572	276.169	229.158	C10
Gm29202	70.2899	2.51164	17.4444	11.0091	C10
Hoxb7	33.5613	0.230223	0.189764	0.376777	C10
Gm23849	1446.81	861.979	439.498	427.645	C10
Hexim2	220.259	82.8362	36.6095	56.7141	C10
Amz2	215.232	134.949	106.767	121.852	C10
Dnaic2	39.5186	0	0.0581864	0	C10
Cd300ld	77.6315	1.26473	0	35.9687	C10
Zscan12	89.2941	30.3552	42.6563	40.4709	C10
Hist1h2bk	570.181	299.399	35.1859	171.345	C10
Gm46404	19.5537	4.96979	0.209169	4.36659	C10
Hist1h4f	189.703	3.89474	0	6.69525	C10
Hist1h2bg	145.217	51.6739	14.5549	49.5601	C10
Hist1h3c	559.077	133.469	206.39	108.227	C10
Hist1h1a	211.365	8.21395	32.0338	53.7669	C10
BC005537	226.023	109.321	98.8488	88.2917	C10
Gm48161	49.3476	17.5185	3.33296	11.9181	C10
Serpinb6b	500.822	82.6294	12.5261	0	C10
Rpp40	263.145	162.56	144.385	150.282	C10
Gm48766	46.6896	0.177418	22.7806	11.4168	C10
Diras2	9.19584	0.0653864	0.122439	0	C10
Isca1	231.636	162.125	128.483	104.122	C10
Gm3333	613.856	104.861	321.966	184.873	C10
Gm48691	185.581	57.1599	75.3658	100.09	C10
Gm49359	84.3405	14.3874	34.3019	22.6829	C10
Zfp934	155.521	77.7437	69.4609	82.4233	C10
Gm48171	95.1064	10.9531	48.1044	31.0978	C10
Gm48170	483.406	214.889	244.335	155.132	C10
Gm48218	34.4339	7.09086	15.7111	6.47863	C10
Gm40987	260.963	91.3639	90.2908	118.355	C10
Gm45965	38.3323	8.50122	8.51719	17.9548	C10
Gm10772	367.904	68.6136	78.3293	70.1139	C10
AC167192.1	352.528	66.7224	188.781	79.3831	C10
2410141K09Rik	375.011	134	271.958	165.228	C10
AC164297.2	124.398	46.049	52.0436	41.6398	C10
Gm48361	21.2923	0	6.2863	0.454886	C10
Gm7896	577.985	191.789	323.717	306.371	C10
Gm47435	53.1228	1.32815	23.9506	27.5494	C10
Zfp825	658.735	411.06	272.273	276.256	C10
Atp6ap1l	135.896	64.7366	0	12.9431	C10
Gm3226	214.026	105.803	108.939	73.2545	C10
4833420G17Rik	113.929	55.1821	29.9229	43.8802	C10
Sf3b6	1850.07	1339.21	1062.51	914.38	C10
Gm48528	319.23	18.1364	19.7052	24.1014	C10
Gm46339	116	46.8659	53.4956	71.3904	C10
Gm4419	38.9481	9.5301	18.6472	2.54861	C10
Taf1b	780.868	386.587	384.581	268.16	C10
Myt1l	9.5665	0.011162	0.815324	0	C10
Mbip	1282.24	504.862	555.387	420.494	C10
Gm527	57.7726	20.709	0.740997	0	C10
Wdr20rt	12.1368	0.225759	0	0.240818	C10
4930447C04Rik	57.3963	8.68817	33.498	5.222	C10
Rad51b	240.213	65.8223	80.313	89.8498	C10
Galnt16	10.0067	0.831051	2.70688	1.8362	C10
4933406B15Rik	22.989	11.223	0.476445	6.39819	C10
Aldh6a1	182.182	84.0538	102.848	120.979	C10
Ppp4r3a	255.993	106.682	157.297	165.196	C10
Gm30198	134.08	36.6419	0	0	C10
Tcl1	2839.97	911.237	1465.74	1326.76	C10
Ak7	101.349	59.8837	25.915	40.8888	C10
Gm4824	444.498	297.086	277.645	151.76	C10
Gm36899	105.913	62.4692	38.6153	34.8483	C10
Osr2	292.068	82.3751	0.293454	130.171	C10
Azin1	487.08	362.256	260.856	268.078	C10
Dscc1	341.199	227.717	156.72	150.826	C10
Rnf139	64.6794	13.0398	22.8386	12.739	C10
Gml	72.436	0.805509	0	0	C10
Gml2	151.89	0.938094	0	12.0694	C10
Ly6e	462.932	193.558	129.207	56.2798	C10
Scx	19.8823	6.76856	0.720733	1.35862	C10
AL772386.1	51.1286	3.79472	0.385211	0	C10
Mfng	27.7729	0.0582885	5.3666	0.204911	C10
Mcat	591.559	270.189	50.0161	189.034	C10
Hdac10	159.463	73.0914	49.069	87.5985	C10
Syce3	194.475	5.90337	48.943	0	C10
AC158769.1	125.144	36.5717	0	36.1531	C10
Letmd1	78.983	26.6471	32.613	39.3195	C10
Csrnp2	106.357	24.9112	43.5458	47.9108	C10
Sp1	104.383	18.9829	47.573	41.6379	C10
Gtsf1	238.018	143.07	78.9223	66.5035	C10
Tdgf1-ps1	2251.83	939.312	927.6	918.361	C10
1700037C18Rik	22.0672	0.675458	11.5279	0.674543	C10
Crebbp	315.501	201.094	184.987	163.971	C10
Nmral1	273.793	183.913	129.7	132.086	C10
Abat	27.9628	12.5731	1.45431	11.1855	C10
AC165274.2	126.003	50.4859	0	22.2212	C10
3110001I22Rik	454.431	274.279	222.331	254.418	C10
Spag6l	9.33066	0.219207	4.3653	2.02163	C10
AA914427	43.2325	9.93032	23.4618	0.226492	C10
Teddm3	224.395	31.4775	16.11	44.724	C10
Kng1	26.1728	9.39365	0.600278	3.08142	C10
Ppp1r2	864.396	654.684	490.955	648.959	C10
Apod	81.5328	0.635153	40.2503	8.1246	C10
Iqcg	81.637	33.7708	17.3842	37.4184	C10
Kalrn	28.558	16.5797	12.4679	11.2647	C10
Dtx3l	5.93612	0.23552	2.99005	0.842572	C10
Parp9	47.0729	1.68298	16.6467	17.2	C10
BC117090	60.214	0	0	22.5885	C10
D930030I03Rik	24.5056	0.179676	13.8268	8.61353	C10
Tmem39a	1319.34	555.765	788.457	793.343	C10
Arhgap31	9.19839	0.292983	3.79577	4.49846	C10
Drd3	17.5081	0	0	2.50771	C10
Tmem45a2	38.9238	0.34022	0.230086	0	C10
Filip1l	57.4819	0.923923	12.3771	19.4206	C10
Jam2	1001.79	471.948	319.776	629.073	C10
Il10rb	44.3678	16.895	10.224	24.6786	C10
AC165961.1	68.3873	45.3478	28.9681	38.5342	C10
Gm5091	20.7591	0.120269	0.204301	0	C10
AC151299.1	81.0922	42.6905	12.9252	32.9407	C10
Nthl1	1294.1	617.851	507.103	795.873	C10
Fkbp5	44.595	6.92738	17.7466	20.0469	C10
Zfp101	100.711	44.0217	51.9142	33.2525	C10
Ly6g6e	1104.6	396.127	291.475	471.25	C10
Znrd1as	349.094	135.261	160.359	241.081	C10
Gm20429	34.182	9.99448	0	11.0946	C10
Olfr754-ps1	60.0367	0.363296	0	5.7978	C10
Usp49	7.03407	0.295735	2.26451	2.15663	C10
Gm7334	254.295	163.591	107.595	79.0693	C10
Ndc80	1882.23	1110.69	685.046	771.607	C10
Ypel5	1313.8	841.84	425.581	817.017	C10
Gm5229	400.834	254.157	202.682	220.221	C10
Arhgef33	10.5945	0.102227	2.33881	1.66526	C10
Dync2li1	594.162	273.178	263.784	228.759	C10
Vmn1r-ps151	64.8442	4.91331	4.17713	33.8887	C10
Rock1	411.066	254.681	242.615	212.92	C10
Psma8	254.642	4.79317	128.181	126.668	C10
Nrg2	106.506	2.22387	2.88765	22.0989	C10
Mospd4	48.0697	0	7.38321	6.05982	C10
Piezo2	2.80183	0.032845	1.62288	0.0380998	C10
Pmaip1	381.974	150.303	50.391	119.716	C10
Socs6	204.011	86.0244	111.774	146.635	C10
Rin1	9.53581	0.349912	1.52948	0.794868	C10
4930481A15Rik	10.7156	0.547051	0.370069	4.37186	C10
Pla2g16	72.5974	37.9355	16.6003	21.0623	C10
Snhg1	1363.56	814.446	503.764	378.37	C10
Osbp	88.6213	7.79075	48.3017	26.3344	C10
Abhd17b	210.252	130.054	88.6303	58.3163	C10
Mamdc2	63.804	11.4229	0.0796272	5.89042	C10
Jak2	28.9088	0.863971	8.69587	8.37883	C10
Nt5c2	215.225	137.683	124.398	69.2008	C10
Gsto2	25.0967	0.32008	0	0.187538	C10
Pdcd4	2215.03	994.447	440.593	544.972	C10
Pnlip	78.389	8.33997	0	0	C10
mt-Atp6	790.371	585.35	427.2	474.337	C10
Rb1cc1	48.2007	96.022	78.6886	113.601	C11
Ly96	343.183	635.532	78.6637	629.216	C11
Smap1	218.046	239.12	142.404	393.499	C11
Tbc1d8	10.6278	27.5926	1.04583	52.6669	C11
Nck2	97.2509	109.385	58.4151	163.678	C11
Akr1cl	43.9827	52.7561	12.4813	99.4192	C11
Gm28940	0.273645	26.8336	0.174195	33.8246	C11
A530040E14Rik	19.0391	77.3917	1.40021	196.1	C11
Tfcp2l1	388.683	419.211	189.119	533.578	C11
Ccdc93	43.4634	156.979	58.6536	180.006	C11
Btg2	190.981	202.968	117.517	253.522	C11
Klhdc9	46.4868	56.6446	0.170601	124.073	C11
Capn2	89.7117	105.808	53.8622	158.122	C11
Gpatch2	63.1254	87.4908	65.3646	122.84	C11
Gm38155	0.0689634	4.79121	0	9.23491	C11
Stam	77.7904	79.7654	44.7251	105.668	C11
Kyat1	219.212	216.497	119.518	322.9	C11
Fnbp1	25.7118	63.3573	39.1788	63.3586	C11
Gpr107	61.0413	154.584	87.534	175.7	C11
Gtdc1	6.72214	49.5651	6.66773	106.695	C11
Gpd2	579.866	844.95	306.433	906.473	C11
Gca	368.305	619.023	106.68	698.04	C11
Selenoh	9446.09	8948.44	5798.54	12123.5	C11
Gchfr	169.104	250.464	149.289	333.739	C11
Sppl2a	62.9504	69.3245	51.8351	100.567	C11
Il1b	0.0999192	13.522	0	33.749	C11
Stk35	58.832	77.4915	31.7363	81.8935	C11
Gpcpd1	336.662	448.196	170.56	589.997	C11
Kif16b	59.4118	124.454	29.2766	138.432	C11
Scand1	1570.6	2303.74	1167.5	2366.56	C11
Vapb	17.579	23.2645	14.1785	39.4006	C11
Gm14327	123.442	182.97	71.7887	245.782	C11
Lama5	87.0821	80.7729	54.5883	115.021	C11
Ube2a	2822.24	2651.15	1614.71	3655.35	C11
Rhox5	1042.73	7507.62	4274.87	9411.47	C11
Gm7598	3.44282	22.4592	0.0952168	24.8058	C11
Slc6a8	462.746	589.102	160.02	676.977	C11
Abcd1	43.7721	95.0436	55.5648	134.514	C11
Ubl4a	948.708	1364.84	824.438	1789.65	C11
Xist	110.419	115.872	20.6926	176.051	C11
Gm9785	30.3134	70.7477	3.46399	99.2001	C11
Alg13	744.039	868.646	383.05	1022.67	C11
Gm21887	88.6692	79.275	29.763	177.35	C11
Anxa5	346.239	511.352	337.611	699.194	C11
Gm8515	47.3851	243.786	1.43158	402.677	C11
Bglap3	43.1128	156.038	124.674	242.962	C11
Dcst1	0.822792	5.43857	0.101429	7.55559	C11
Sike1	170.015	258.609	156.836	334.297	C11
Chd7	17.4887	67.1083	36.9633	84.8325	C11
Hint2	2324.17	2562.19	1542.09	3016.03	C11
Xpa	184.257	264.019	98.9821	266.905	C11
Alad	2063.71	2833.28	1113.32	3246.38	C11
4933430I17Rik	66.1477	118.51	0.328655	207.065	C11
Plpp3	167.388	290.791	99.499	325.388	C11
Tekt2	53.3814	45.6327	12.7153	84.2176	C11
Gm12947	140.402	266.19	3.16423	322.396	C11
Sync	4.99782	25.4079	2.14036	40.0621	C11
Ptafr	10.2056	7.71326	0.16112	19.2835	C11
Map3k6	9.20794	43.0472	10.9967	71.1915	C11
Fuca1	1384.71	1878.35	800.442	2206.36	C11
Pla2g2a	11.584	19.0485	0	37.1591	C11
Zbtb17	204.677	381.28	110.567	486.61	C11
Zfp982	301.387	291.868	172.74	486.641	C11
Dffb	160.805	254.812	163.098	336.775	C11
Naaa	95.0255	238.026	111.064	244.332	C11
E330014E10Rik	1.91021	26.6524	0	31.5608	C11
Aff1	30.426	38.9168	21.0898	60.6909	C11
5430403G16Rik	141.263	242.618	73.857	273.303	C11
E130006D01Rik	6.66821	26.2896	0	24.4127	C11
Oasl2	0.729728	16.2551	0.171752	27.1732	C11
Prkab1	1181.72	1885.59	1341.89	2936.85	C11
Hip1	66.2128	125.94	86.9571	151.225	C11
Sun1	265.623	492.766	167.131	468.263	C11
Tes	476.277	494.505	195.372	895.425	C11
Gm13844	12.1458	17.2899	0	50.6375	C11
Aplf	111.803	120.081	75.8081	175.805	C11
Srgap3	0.243634	4.04301	0.0297397	7.12941	C11
Zfp9	16.2487	40.431	11.302	52.2524	C11
Lpcat3	1417.97	2447.08	761.553	3424.42	C11
Lpar5	99.9796	172.13	85.1828	317.687	C11
Clec2f	18.6986	202.16	0	277.689	C11
Klra4	20.551	147.055	5.27671	137.019	C11
Plbd1	136.19	260.953	110.858	291.33	C11
Obox6	72.4808	180.534	15.5141	216.404	C11
Kcnn4	7.83697	13.4922	0	22.725	C11
Coq8b	26.1058	79.2352	63.3542	89.9282	C11
Akt2	128.728	243.393	107.125	253.363	C11
2200002D01Rik	329.703	604.354	482.251	882.251	C11
Vsig10l	24.8521	27.3888	2.27883	37.5996	C11
Vrk3	104.173	266.802	167.878	271.489	C11
Svip	18.0376	43.9283	10.6641	49.8691	C11
Pcsk6	120.915	133.838	75.25	151.222	C11
Mfge8	953.303	969.091	468.772	1900.18	C11
1600010M07Rik	46.8669	46.3087	1.30848	86.8324	C11
Gm5737	0	26.2997	0	49.3505	C11
Sirt3	69.7577	106.232	52.7687	107.352	C11
Tollip	199.915	548.193	441.975	636.841	C11
Phactr2	18.1936	24.3597	10.0325	39.6036	C11
Vnn1	1025.64	1722.7	109.613	2356.42	C11
Prep	508.945	886.865	288.31	845.065	C11
Gm48146	51.0775	88.101	24.3783	83.4497	C11
Spic	1005.74	1638.98	44.7405	1767.41	C11
Ano4	2.73776	4.60227	0.0409308	6.38066	C11
Osbpl8	89.8919	168.801	82.9857	163.987	C11
AY761184	9.52109	68.0257	0	89.9961	C11
Aga	210.364	357.714	231.081	571.881	C11
Itfg1	66.35	125.732	99.7253	135.715	C11
Pdp2	202.472	384.316	76.0262	436.363	C11
Tradd	338.972	734.466	321.969	791.71	C11
Map1lc3b	4594.38	5349.08	1428.22	6505.25	C11
Snai3	58.1972	102.004	5.02254	199.649	C11
Timm23	12711.2	12086.9	7264.42	16811.5	C11
Gm6526	15.7002	53.1192	3.27364	66.0919	C11
Ddhd1	21.2869	19.8736	10.4735	25.9723	C11
Atg14	266.36	445.071	247.727	569.733	C11
Gm6055	1338.26	1638.24	463.279	2978.22	C11
Gm48940	17.8859	38.3148	0	61.3068	C11
Dhrs4	545.393	496.223	290.408	731.518	C11
Psme2	749.655	963.648	546.416	1339.55	C11
Sucla2	2048.13	3153.61	1534.14	3485.99	C11
Gm32913	2.12861	13.9666	3.52579	29.4502	C11
Dock9	20.0637	32.2222	15.6303	40.4068	C11
Dync2h1	36.2509	50.4183	22.8156	64.6572	C11
Yipf2	85.232	172.778	56.1987	236.558	C11
Zfp872	4.14438	13.1441	0.650111	15.4609	C11
Dmxl2	23.2034	31.8346	22.1564	47.2227	C11
Snapc5	770.693	738.007	435.067	976.605	C11
Parp16	23.5258	84.8588	31.877	83.9683	C11
Nr1h2-ps	12.3642	33.7403	0	46.3374	C11
Rbp2	5.54603	22.4237	0	41.864	C11
Nudt16	27.6601	57.1965	18.3483	73.4581	C11
Qars	264.856	496.434	350.271	497.683	C11
Crtap	1133.61	2306.98	1568.11	2346.23	C11
Gm9888	498.721	485.934	240.498	623.414	C11
Dlec1	4.88198	5.29972	0.0841036	8.07001	C11
Slc22a13b-ps	103.302	105.517	33.3268	158.621	C11
Wdr48	42.2214	86.9854	91.845	126.897	C11
Ascc2	114.509	263.436	215.787	375.947	C11
Vps54	116.559	154.51	78.657	161.566	C11
Zrsr1	52.2529	73.4628	23.87	102.135	C11
Timd2	3029.99	5119.68	378.369	7495.82	C11
Psme2b	128.187	184.94	84.8045	211.419	C11
Specc1	9.80665	23.9757	14.527	40.3604	C11
Slc25a35	2.11704	21.5674	9.4806	36.2986	C11
Dnah2	21.1156	26.9705	5.95531	48.9435	C11
Ybx2	6.46464	53.3161	2.22304	67.0442	C11
Adap2	50.8485	92.8276	29.5258	93.036	C11
Gm20234	0.871342	56.2459	0.370705	80.7949	C11
Ypel2	137.744	259.434	73.2693	343.16	C11
Fbxl20	42.0456	130.223	16.7213	174.169	C11
Pyy	115.571	794.286	66.4922	1375.81	C11
Gprc5c	12.1997	55.5837	31.8037	102.022	C11
Nat9	346.008	401.444	228.24	501.353	C11
Sphk1	0.763396	43.6838	8.49723	65.2523	C11
Mcrip1	459.816	1169.94	1004.67	1378.95	C11
Dcxr	644.787	971.295	313.059	993.494	C11
Gm17177	12.9961	125.26	19.9256	193.855	C11
Akr1c21	82.5119	100.582	5.77432	290.836	C11
A930027P06Rik	0.721065	10.4918	0.0999537	14.8235	C11
Gm36298	40.8677	89.6332	19.6379	135.586	C11
Lncenc1	128.374	419.599	262.916	575.184	C11
Gm5784	9.3415	25.8844	9.74367	29.026	C11
Atxn7l1	97.9188	131.533	58.6988	219.813	C11
Gm4027	8.63441	13.1246	2.51115	22.2838	C11
Gm8332	36.4087	102.868	0	114.878	C11
Gm5662	125.531	391.477	0.448145	452.41	C11
Gsc	57.1357	189.937	0.231069	182.692	C11
Mpc1-ps	691.089	650.884	426.143	850.435	C11
Npr3	18.2661	21.5508	2.29831	27.6163	C11
Prickle1	14.4594	65.7299	12.9622	78.9171	C11
Rnd1	9.19508	61.3565	4.05109	57.4924	C11
Cela1	5.02161	23.7621	0	22.184	C11
Sept12	106.324	415.064	3.35676	609.398	C11
Efcab1	4.64965	5.79125	0	7.81205	C11
Iglv2	31.1981	41.3926	0	85.3714	C11
AC161376.1	27.4949	40.0554	0	53.3317	C11
Parp14	2.77373	9.17389	0.148655	9.2928	C11
AC159200.1	9.66405	20.9589	2.38873	46.7774	C11
Gm10505	0.20958	6.54474	0.167939	6.98211	C11
Psmb9	122.102	314.774	43.0077	471.74	C11
Dhx16	1230.27	1739.07	927.477	1819.91	C11
Tbcc	1531.72	2828.68	1498.35	3559.74	C11
Nfya	36.1547	33.373	13.4093	68.7089	C11
Emilin2	3.53008	7.87559	0.074935	8.39372	C11
Epas1	43.588	158.662	130.221	261.931	C11
Gata6	214.827	283.547	122.629	337.356	C11
Kdm3b	37.9827	53.7747	37.0541	80.7857	C11
Eif4ebp3	1.02444	17.3697	0	30.6839	C11
Atp8b1	13.5121	51.6995	1.09702	47.7337	C11
Nedd4l	82.1375	164.161	35.2223	155.707	C11
Mppe1	388.918	500.695	208.004	533.491	C11
Cpt1a	85.8097	120.613	38.4543	182.611	C11
Ppp6r3	164.996	326.827	143.083	332.583	C11
Zfpl1	885.911	1130.93	789.089	1622.46	C11
Ppp2r5b	38.0735	112.884	82.6461	141.732	C11
Gm9788	119.284	135.165	55.859	169.816	C11
Bloc1s2	4148.8	3797.67	2552.81	5881.08	C11
Sema4g	0.440711	14.8901	7.51884	17.7857	C11
Gsto1	1992.54	4228.5	1168.02	5330.6	C11
Gm29283	18.794	0	57.6082	78.4196	C12
Gm38376	5.24641	2.51288	28.5072	34.7106	C12
Terf1	658.295	570.972	1384.88	1689.68	C12
Gsta3	46.4395	36.2694	101.498	126.459	C12
Dst	3.79093	3.85932	25.711	19.0784	C12
Gm28417	5.06019	2.76135	35.6104	22.2057	C12
Gm38115	20.8459	12.9212	71.3263	72.9823	C12
Rev1	36.7572	40.1743	157.673	110.074	C12
Map4k4	15.7329	9.26709	35.178	50.9989	C12
Ercc5	23.6835	33.1663	106.059	68.4583	C12
Dnah7b	0.958406	0.00828234	4.92568	4.5313	C12
Slc39a10	67.7195	29.0975	223.159	149.384	C12
Trak2	16.5877	14.4352	79.6727	52.2018	C12
Rpl18-ps1	609.144	579.005	2119.85	1511.37	C12
Rpe	498.727	212.194	1171.3	1213.43	C12
Gmppa	454.732	392.281	840.097	1008.99	C12
Obsl1	1.27711	3.04269	26.4276	17.1592	C12
Serpine2	141.685	101.832	384.068	491.501	C12
Pid1	8.30169	3.72321	36.2512	24.8263	C12
Gm37017	0.71925	0.221528	27.0624	20.8638	C12
Dgkd	6.25528	23.9052	42.3437	39.4001	C12
Usp40	4.39405	12.3498	19.4471	18.5761	C12
Ing5	160.626	87.6264	429.597	348.165	C12
Gm15427	1535.3	1433.28	3898.32	4135.28	C12
Pam	3.60099	2.53443	22.0886	13.6892	C12
Rnf152	0.0183061	0.0193954	8.29364	5.41393	C12
Phlpp1	0.0681681	1.29429	15.6465	19.5946	C12
9330185C12Rik	7.37557	1.9722	71.53	58.8525	C12
Gm37423	1.17428	1.71956	40.8706	37.0586	C12
Gm36527	1.2468	0.0656965	13.8739	23.7366	C12
Lamc1	229.31	159.591	823.179	1161.7	C12
Gm2000	4352.91	4054.22	11926.5	9273.67	C12
Fam20b	44.2176	32.338	78.4082	105.401	C12
Prrc2c	269.045	172.119	459.849	419.112	C12
Dcaf6	15.3636	3.82719	38.6669	28.1632	C12
Pou2f1	26.6097	16.7597	45.6938	53.3841	C12
Mgst3	1472.79	2664.57	5782.72	5165.46	C12
Fcrlb	0.121642	0	19.9068	24.04	C12
Ncstn	141.337	239.1	395.269	354.986	C12
Copa	97.5578	135.688	388.108	425.058	C12
Atp1a2	0.0648088	0.0914893	5.06674	3.54172	C12
Aim2	9.20827	0	34.5507	26.9724	C12
Fmn2	0.0774446	0.019657	16.4902	13.7692	C12
Opn3	0.158956	0	19.5014	10.234	C12
Ahctf1	71.5472	51.3001	149.359	139.494	C12
Gm17275	3.20708	0	13.3257	8.54315	C12
2700078F05Rik	7.75967	0.767169	18.5809	20.2921	C12
Fbxo28	75.7931	83.9575	223.04	264.14	C12
Bpnt1	397.977	227.905	687.752	734.387	C12
Eprs	246.255	183.44	1076.33	708.013	C12
Angel2	67.7094	44.4382	182.209	139.009	C12
Sephs1	210.611	164.945	426.02	466.531	C12
Fbxo18	58.977	89.518	226.68	222.999	C12
Gm13270	0.29086	0.0759611	5.5663	5.99378	C12
Ehmt1	83.6976	59.5014	279.288	189.082	C12
Fbxw5	129.688	231.664	564.238	616.304	C12
Surf4	1364.7	1665.71	3414.15	3944.19	C12
Brd3	219.862	117.462	403.722	381.195	C12
Gm10134	86.0905	6.10803	538.139	506.808	C12
Ttf1	67.1042	64.6113	167.191	176.05	C12
Trub2	69.1814	42.481	102.684	129.367	C12
Odf2	90.0445	98.4937	226.693	188.884	C12
Lrrc8a	369.405	259.341	809.597	804.38	C12
Slc25a25	3.70064	3.40928	37.0204	33.1572	C12
Eng	1.24171	2.28356	24.7133	20.4571	C12
Mvb12b	7.60345	6.81302	40.8418	29.4754	C12
Gapvd1	47.0784	46.2377	110.619	125.538	C12
Hspa5	5379.66	3492.84	13108.7	15648.7	C12
Nr6a1	6.6534	1.29354	34.6026	25.4917	C12
Gm44144	2.29765	0.580516	18.9269	19.6796	C12
Rif1	404.156	241.763	731.294	589.409	C12
Gorasp2	684.718	930.087	1906.25	2265.56	C12
Tlk1	74.6646	59.5064	220.398	188.973	C12
Cwc22	69.2786	95.9071	191.154	186.185	C12
Dnajc10	194.258	96.1214	728.732	499.336	C12
Tfpi	358.327	59.2947	773.42	487.956	C12
Nup160	79.7362	54.8074	249.339	246.226	C12
1110051M20Rik	3.53611	19.9381	59.4051	63.018	C12
Mdk	1244.48	616.144	2512.88	1802.54	C12
Ext2	101.355	131.28	284.726	227.868	C12
Trim44	68.7838	34.8552	189.369	147.866	C12
Arhgap11a	32.9441	25.2145	159.432	110.719	C12
Fam98b	51.8924	23.628	186.443	169.122	C12
Fsip1	3.7472	0.0537511	17.9771	23.3681	C12
Chac1	118.932	5.47972	1132.12	665.398	C12
Ehd4	225.87	290.847	579.661	437.586	C12
Pdia3	3738.53	3620.24	9959.13	8040.84	C12
Adra2b	0.0778216	0.038981	8.29705	8.07	C12
Tasp1	58.3133	79.3372	169.92	115.427	C12
Flrt3	347.888	56.2969	1423.66	2268.58	C12
Rrbp1	151.413	167.716	864.558	1011.63	C12
Foxa2	12.9457	0	184.094	201.89	C12
Napb	5.43752	1.00616	14.4479	12.8302	C12
Zfp442	0.328216	0	18.7208	24.1493	C12
Fkbp1a	1606.4	1406.04	4117.59	2918.01	C12
Tm9sf4	161.666	190.354	569.797	415.746	C12
Dnmt3b	360.685	292.99	1275.43	1518.94	C12
Cep250	9.90197	18.0699	48.9594	58.56	C12
2900097C17Rik	90.8709	46.5542	152.224	193.183	C12
4930518I15Rik	8.55324	6.80875	70.4893	55.1409	C12
Soga1	1.74605	0.165496	5.35157	5.06624	C12
Ctnnbl1	429.258	377.107	1276.48	901.81	C12
Svs3b	0.121731	0.529964	21.4017	15.4933	C12
Elmo2	38.1808	44.7452	145.616	140.74	C12
Trp53rka	174.62	132.538	449.718	304.537	C12
Ncoa3	433.034	295.946	728.556	725.411	C12
Kcng1	0.0422684	11.484	15.2565	22.6013	C12
Rbm38	89.5132	239.44	927.13	561.278	C12
Nelfcd	444.037	749.825	1189.29	1416.11	C12
Gm14438	24.4868	22.702	102.464	79.8609	C12
Fam217b	0	0.0725954	4.81698	7.85402	C12
Pcsk1n	52.6366	40.0046	275.846	169.815	C12
Igsf1	0.033035	0	4.50456	4.82862	C12
Phf6	172.058	128.562	414.735	436.27	C12
Zic3	48.6439	0.763555	877.37	443.477	C12
Hcfc1	84.4315	62.0205	184.431	166.896	C12
Hsf3	0	0.0971479	6.56748	11.3438	C12
Taf1	44.7686	64.3374	165.728	116.464	C12
Atp7a	7.70314	9.04361	40.1714	32.1966	C12
Gprasp1	15.9932	11.5009	47.4997	41.013	C12
Gm15138	24.8514	3.1619	86.1146	86.7588	C12
Phf8	7.66322	0.232757	23.638	13.5064	C12
Kdm5c	81.2605	55.6211	134.176	157.722	C12
Reps2	0.695501	3.30806	7.07054	7.38299	C12
Gm15261	0.682487	0.0598918	12.6942	6.49014	C12
Ythdf3	193.55	148.007	351.44	359.61	C12
Hltf	98.4263	53.0955	182.772	249.711	C12
Sox2	102.108	80.6076	271.796	180.483	C12
Jade1	118.043	104.659	269.465	364.094	C12
D3Ertd751e	11.1753	7.60654	32.3498	31.9202	C12
Serp1	661.226	760.024	2025.53	1536.47	C12
6720482G16Rik	0	0	28.5119	19.9397	C12
Gm8325	321.747	318.098	755.837	975.219	C12
Gm37696	10.5477	16.4898	45.2741	39.8913	C12
Mme	27.6237	3.69907	86.9516	76.7609	C12
Pdgfc	0.736591	0.0325174	24.9863	15.093	C12
Map9	0.0455828	0	6.65418	5.09122	C12
Fgb	0	0	5.38384	4.20102	C12
Fhdc1	1.49891	0.0249553	25.9123	30.8913	C12
Arfip1	45.6836	52.5648	184.95	247.284	C12
Gm37116	44.91	20.5745	395.804	295.03	C12
Gon4l	25.4659	10.9812	49.6658	31.5503	C12
Efna3	20.4595	2.50586	90.0096	111.273	C12
Efna4	119.663	70.3038	311.442	387.346	C12
Shc1	127.176	126.731	330.415	234.535	C12
Kcnn3	1.02205	0.133705	5.14631	4.40054	C12
Zfp687	14.4542	9.01258	56.6448	33.0262	C12
Ecm1	2.06683	0.127708	19.2943	29.1412	C12
Sf3b4	1136.94	1185.04	3934.53	3488.9	C12
Pde4dip	6.75284	3.98678	26.4226	21.6393	C12
Dennd2c	37.531	20.2156	118.97	117.811	C12
Rsbn1	10.1827	17.8223	42.1816	40.8496	C12
Gm43581	23.5377	33.3372	214.858	151.576	C12
Strip1	92.1072	167.462	308.256	296.188	C12
Gstm1	264.851	231.339	902.195	683.805	C12
Col11a1	0	0.0156148	1.51972	2.10793	C12
F3	5.76234	27.7718	285.388	267.388	C12
Gclm	85.9674	66.1604	396.401	271.059	C12
Fnbp1l	27.1579	32.2135	75.7363	60.3911	C12
Sec24d	12.9848	1.80745	164.929	122.372	C12
Sec24b	46.4984	90.8001	199.609	152.673	C12
Rap1gds1	41.4416	15.3798	117.5	80.2505	C12
Cyr61	524.465	426.876	1511.12	1006.58	C12
Fubp1	174.742	117.424	360.54	407.609	C12
Usp33	86.9581	54.4279	137.995	174.752	C12
Asph	19.1411	8.30933	69.8784	63.3846	C12
Pnisr	114.898	87.4214	238.814	258.054	C12
Rngtt	122.209	104.073	276.241	263.894	C12
Zfp292	35.5371	26.9223	156.945	167.379	C12
Ubap2	142.931	132.868	398.892	431.58	C12
Glipr2	1513.75	1527.5	6819.7	6310.85	C12
Gne	25.2526	1.87761	86.3688	64.924	C12
Exosc3	1712.56	1368.44	3008.99	3665.44	C12
Nans	307.349	413.488	800.828	932.375	C12
Alg2	78.3468	15.8642	276.065	230.991	C12
Zfp189	0	0	17.1793	17.6451	C12
Tmem245	28.0698	22.6471	65.7782	88.1905	C12
C630043F03Rik	1.21274	1.98757	23.3466	18.5745	C12
Kdm4c	61.6987	84.1184	151.673	117.302	C12
Dmac1	1312.83	1929.35	3338.67	3260.67	C12
Snapc3	108.027	82.6889	360.352	272.595	C12
Bnc2	2.32213	0.319197	16.863	13.3913	C12
Jun	75.7696	98.6177	349.308	264.747	C12
Foxd3	1.04353	1.06987	24.0337	25.1085	C12
Cachd1	15.652	3.49811	55.8803	31.2102	C12
Bend5	210.292	36.4717	907.036	558.389	C12
Mob3c	12.7737	30.0152	87.9297	112.41	C12
Lurap1	1.52812	0.518547	6.45127	7.08859	C12
Zfp691	61.1168	42.7249	171.019	113.252	C12
Ybx1	7015.32	7387.42	18561.9	16007.4	C12
Rlf	52.5736	40.9535	166.64	140.124	C12
Gm12925	1.90096	10.1702	25.8065	20.4269	C12
Lsm10	1043.08	734.637	1657.35	1869.97	C12
Eva1b	13.1679	55.5485	151.399	218.775	C12
Rbbp4	205.785	171.579	481.915	370.089	C12
Pum1	188.177	149.689	404.972	519.426	C12
Ppp1r8	106.759	66.0176	584.237	397.772	C12
Wasf2	162.491	229.911	414.079	548.824	C12
Arid1a	97.2482	49.9166	208.74	175.851	C12
Hmgn2	1504.94	1084.67	6459.39	5192.37	C12
Cep85	56.1267	68.0384	176.689	136.54	C12
Kdm1a	190.683	134.3	287.819	328.034	C12
Ephb2	0.963478	0.0413186	10.3449	7.1189	C12
Hspg2	2.81383	0.0809651	22.5731	18.3487	C12
Ldlrad2	0	0.463857	82.8576	55.7413	C12
Pqlc2	144.348	263.797	462.374	344.572	C12
Epha2	9.75598	3.528	149.26	85.7516	C12
Spen	25.0464	10.9969	76.7323	63.0258	C12
Zfp600	37.5177	10.1589	92.1553	72.0562	C12
Gm21411	260.857	167.496	687.555	756.712	C12
Zfp978	373.008	136.474	824.965	613.705	C12
Exosc10	313.194	392.362	1106.15	997.708	C12
Srm	2744.89	2098.23	12046.4	8695.53	C12
Gm13205	45.2003	65.8281	200.179	140.052	C12
Nol9	168.882	82.6384	458.884	454.252	C12
Mxra8	0.473882	0.339395	61.6257	50.4809	C12
Akap9	26.553	20.5082	83.6423	76.1358	C12
Sema3c	0	0	12.655	7.54732	C12
Srpk2	22.4014	17.7998	117.811	111.782	C12
Pus7	108.056	54.4806	247.099	208.762	C12
Tmem214	92.6641	158.882	231.08	255.284	C12
Ost4	1177.75	974.792	2008.02	2720.51	C12
Cad	26.4526	23.4722	71.8928	101.78	C12
Gpn1	196.763	160.152	571.492	375.954	C12
Prr14l	68.0189	44.3595	205.802	158.361	C12
Letm1	87.6141	162.693	430.064	434.143	C12
Fam193a	21.3358	17.2334	71.5959	57.0959	C12
Gm15522	0.921884	2.39189	67.2628	41.1776	C12
Rgs12	4.69955	1.25241	22.9314	33.2628	C12
Rab28	69.0735	65.1623	285.595	204.078	C12
Fbxl5	110.612	160.41	299.329	258.39	C12
Gm7931	193.843	92.6434	760.227	425.393	C12
Tbc1d1	13.9769	24.8232	68.4321	63.2155	C12
Ube2n-ps1	104.003	106.845	266.005	369.823	C12
Cep135	14.2453	7.80398	54.7889	43.5138	C12
Hopx	20.7708	2.70135	99.5093	96.5304	C12
Hmgn2-ps1	111.731	78.2105	349.919	241.076	C12
Sdad1	89.5376	93.7833	297.211	344.867	C12
Bmp2k	11.3002	3.51664	23.9269	20.8878	C12
Lin54	22.8319	22.6019	150.084	97.3368	C12
Gm43547	7.29506	0	52.7712	56.7844	C12
Lrrc8c	5.26402	4.02745	86.7058	68.5612	C12
Gak	208.764	322.113	625.828	498.989	C12
Chfr	71.9127	68.6439	231.47	206.078	C12
Mn1	1.6472	0.839592	21.967	18.7528	C12
Sart3	67.1273	128.731	241.142	236.911	C12
Ube3b	69.2682	48.8498	150.117	141.999	C12
Cabp1	1.40803	0.793546	13.996	10.8894	C12
Rnf10	137.49	82.9446	266.194	304.384	C12
Gcn1l1	35.8365	23.8794	54.2215	64.6367	C12
Cit	55.6212	44.74	153.4	119.608	C12
Rnft2	0.560419	0.0591744	5.67468	7.2355	C12
Rbm19	29.306	13.7825	100.275	127.911	C12
Setd1b	17.181	9.65235	31.1518	28.7534	C12
Vps33a	140.681	228.201	344.221	352.247	C12
Vps37b	22.2766	36.1166	143.555	114.806	C12
Ccdc92	102.58	201.334	561.63	443.163	C12
Glt1d1	10.2243	3.17094	31.8983	18.9941	C12
Sfswap	43.1064	78.1867	122.602	106.914	C12
Rabgef1	133.914	120.663	301.863	294.431	C12
Gatsl2	4.21	0.0896051	9.76386	5.47101	C12
Gtf2i	10.2307	16.3993	74.3176	52.145	C12
Baz1b	59.8784	24.9337	158.991	123.305	C12
Znhit1	303.233	458.966	948.986	873.994	C12
Plod3	49.979	67.9008	178.674	117.303	C12
Srrt	132.24	122.871	649.132	395.868	C12
Gigyf1	23.9049	10.59	66.1817	60.654	C12
Gnb2	68.3017	102.496	178.017	170.478	C12
Mospd3	175.626	75.3565	427.547	644.67	C12
Rbak	24.9347	3.43344	64.4441	50.0066	C12
Tecpr1	5.19361	0.976868	18.5035	21.8258	C12
Pdap1	144.103	128.848	453.731	293.091	C12
Uspl1	63.0548	85.6855	157.321	129.523	C12
Hsph1	837.8	536.986	1477.87	1525.71	C12
Dync1i1	2.4823	0	40.2073	21.4168	C12
Asns	5778.64	2660.23	10753	11786.9	C12
Arf5	636.011	947.149	1899.71	2332.92	C12
Snd1	84.9186	53.385	291.048	257.422	C12
Tnpo3	105.031	79.474	254.937	185.132	C12
Fmc1	505.667	531.628	1509.48	1196.24	C12
Pdia4	1673.44	1180.27	3365.89	2999.73	C12
Npy	50.5611	0	251.119	240.317	C12
Chn2	28.605	0.227779	117.221	59.6215	C12
Hpgds	1.44308	0.527461	8.0623	11.6384	C12
Eif2ak3	27.976	14.0893	49.1938	52.9967	C12
Tmem150a	431.76	539.302	1927.46	1373.34	C12
Gm44369	0.761683	3.30805	12.1712	11.6186	C12
Rpn1	1033.31	1203.89	2778.26	2048.96	C12
Sec61a1	256.343	245.679	801.409	625.229	C12
Plxna1	6.48072	3.2791	30.1317	33.6554	C12
Klf15	29.596	1.87404	71.5228	86.5493	C12
Rbsn	27.1267	32.8745	90.242	88.596	C12
Prickle2	0.601566	0.0642404	12.9669	6.69339	C12
Sumf1	40.25	101.162	236.582	187.87	C12
Ift122	8.18503	3.87362	28.8597	23.6549	C12
Washc2	169.822	137.18	445.46	368.078	C12
Bms1	113.941	80.2403	282.447	209.235	C12
Erc1	46.7307	29.1428	121.206	103.885	C12
Gm10224	318.498	356.78	793.811	668.412	C12
Tuba3a	390.942	257.101	1041.4	685.737	C12
Itfg2	121.82	78.1656	201.488	208.11	C12
Atf7ip	77.1147	45.9499	141.05	186.432	C12
Wbp11	147.202	139.922	409.192	453.518	C12
Rerg	0.167017	0.0572939	46.4677	40.3153	C12
Recql	60.8666	40.8852	99.235	128.387	C12
Golt1b	1571.03	1171.45	2804.97	2887.2	C12
Ldhb	41.0431	1.56381	110.496	69.6373	C12
Bcat1	701.515	461.597	1132.76	1265.37	C12
Cnot3	48.4521	30.8406	160.363	122.117	C12
Ppp6r1	3.2623	1.95485	19.7644	13.1781	C12
Zbtb45	67.1056	54.69	164.494	145.969	C12
Tmem160	911.84	693.346	3325.34	2176.21	C12
Ppp5c	382.58	507.297	1135.33	850.817	C12
Foxa3	0	32.073	51.8281	75.361	C12
Dmwd	38.8782	24.2176	81.9668	100.767	C12
Zfp108	0.0700279	0	13.847	10.6134	C12
Plaur	197.159	227.679	1095.93	1113.6	C12
Exosc5	370.057	252.765	939.203	636.885	C12
Supt5	102.894	80.3153	333.631	319.091	C12
Pak4	75.5105	198.6	287.131	294.246	C12
Actn4	634.672	945.531	1684.41	1188.26	C12
Dpf1	16.8186	0.972373	68.2024	40.5978	C12
Zfp420	8.79502	0.348348	35.0276	36.1574	C12
Zfp74	12.1494	4.85755	47.7467	30.3374	C12
Kirrel2	1.17717	1.29014	12.4934	13.9026	C12
Proser3	3.50801	0.812377	15.5804	19.6739	C12
Psenen	303.119	543.149	791.479	861.898	C12
Josd2	166.516	252.149	664.129	599.676	C12
Pold1	156.549	59.4416	346.703	328.577	C12
Kcnc3	0.987085	0.345003	6.46995	8.23366	C12
Tsks	6.70006	9.21246	35.0031	27.243	C12
Scaf1	9.8715	12.6856	61.66	47.7561	C12
Snrnp70	162.573	106.655	493.477	412.091	C12
Bax	1597.01	1223.38	3761.1	3068.12	C12
Grwd1	1736.43	1273.04	3285.96	3214.83	C12
Ccdc114	0.598989	2.87874	11.279	15.113	C12
Nomo1	24.1007	55.9783	146.753	101.165	C12
Cyfip1	77.8155	69.1347	245.893	239.472	C12
Herc2	7.88697	4.04153	31.8897	35.6712	C12
Chsy1	27.6306	3.53052	123.663	74.1779	C12
Arrdc4	169.632	134.606	549.034	463.478	C12
Chd2	17.2177	12.0144	66.2101	44.8233	C12
Akap13	13.9201	11.6997	39.2991	42.3041	C12
Aen	176.46	261.181	462.561	454.703	C12
Cemip	0.145058	0.181144	9.19242	6.28426	C12
Fzd4	0.19493	0.146033	15.3785	8.22405	C12
Myo7a	9.7443	14.4969	89.1617	53.2179	C12
Tsku	7.77222	6.9303	72.5308	57.4132	C12
Serpinh1	342.89	89.277	1521.51	1171.29	C12
Tpbgl	10.216	0	33.8311	32.9929	C12
Rnf169	0.478238	0.130807	5.88008	3.57567	C12
Pold3	256.255	479.026	527.537	654.288	C12
Gpx2-ps1	0.273534	7.36509	31.0944	34.0533	C12
Nup98	128.067	80.8158	352.301	258.131	C12
Ctr9	72.4673	114.688	311.596	224.749	C12
Usp47	16.2245	27.6854	72.3871	68.789	C12
Far1	118.047	35.7394	323.895	253.823	C12
Acsm4	8.7181	0.153793	39.4944	20.7179	C12
Arhgap17	15.7961	23.1045	64.3222	48.9921	C12
Atxn2l	94.1007	88.2718	506.216	317.311	C12
Ino80e	188.717	199.689	447.031	371.909	C12
Taok2	14.0487	5.75209	40.9673	28.6006	C12
Mylpf	2091.94	1772.35	10619.9	7029.7	C12
Vkorc1	372.666	254.61	668.295	789.418	C12
Gm6916	155.689	73.4206	305.61	208.393	C12
Wdr11	29.8569	14.6375	57.8842	68.1387	C12
Plekha1	65.2999	109.716	183.411	247.283	C12
Chst15	1.01962	0.0721694	26.9219	35.8154	C12
Edrf1	49.4599	36.9184	145.279	128.159	C12
Fam196a	0.639315	0.829031	11.1007	7.27281	C12
Pwwp2b	30.4513	30.4995	107.773	86.0852	C12
Gm4459	250.562	193.746	426.067	470.171	C12
Phrf1	32.1664	48.3319	109.558	84.5486	C12
Cars	287.57	206.938	902.404	581.331	C12
Fgf3	60.2683	21.7535	411.768	362.378	C12
Fbxo30	207.794	105.821	524.361	616.752	C12
Ahi1	3.32846	0	10.0343	10.9995	C12
E030030I06Rik	66.0289	61.6624	188.725	216.568	C12
Stx7	255.413	316.463	644.73	486.042	C12
Rsph4a	5.50904	0.0428684	24.2652	13.21	C12
Fyn	2.28444	0.162945	18.3387	17.9498	C12
Wasf1	29.2847	12.1307	145.033	100.074	C12
Ranbp2	32.8386	60.4709	194.11	124.466	C12
Nodal	74.2429	0.631909	305.733	180.152	C12
Tet1	124.905	91.7259	314.138	320.629	C12
Gm48353	1.19097	0.789837	23.0215	26.4429	C12
Jmjd1c	35.2633	14.474	112.986	73.0954	C12
Ube2d1	99.6013	37.8442	190.786	254.125	C12
Rab36	2.13643	0.0803957	11.179	14.1474	C12
Derl3	153.224	43.7664	344.774	416.756	C12
Pcnt	61.154	27.043	142.217	88.8364	C12
Pofut2	66.2288	95.4351	186.677	159.155	C12
Adarb1	6.28368	1.33223	15.6877	11.4906	C12
1810043G02Rik	26.7749	47.0476	107.88	109.176	C12
Uqcr11	7767.72	7260.97	15800.7	18373.3	C12
Tcf3	67.567	14.7649	199.655	231.451	C12
Ap3d1	60.4549	69.41	251.558	226.861	C12
Sf3a2	31.43	30.3752	328.787	330.15	C12
Lsm7	1376.88	1015.72	2851.39	2565.53	C12
Apba3	260.217	455.065	744.134	617.026	C12
Pip5k1c	22.1155	19.1226	86.9981	54.3589	C12
Hmg20b	169.255	243.831	764.465	760.406	C12
Sirt6	356.458	254.664	675.382	700.872	C12
Tdg	136.268	156.377	408.133	327.958	C12
Txnrd1	181.562	153.776	717.104	508.873	C12
Aldh1l2	0	0.306929	8.15454	5.40238	C12
Utp20	38.6222	24.8216	110.435	79.1692	C12
Uhrf1bp1l	64.3901	58.9766	161.545	176.844	C12
Lum	0	0.0812886	7.56285	4.09943	C12
Atp2b1	83.2187	42.4561	274.023	186.384	C12
9230105E05Rik	4.17801	0	46.9459	78.6725	C12
Tbk1	118.004	73.7781	456.287	367.759	C12
Xpot	170.61	283.371	475.56	443.393	C12
F420014N23Rik	1.26784	0	5.58307	7.32728	C12
Timeless	128.89	166.176	368.291	259.515	C12
Mcoln1	92.2942	148.784	313.661	287.409	C12
Map2k7	15.7073	5.39151	71.9289	59.6019	C12
Col4a1	128.178	60.675	692.748	563.605	C12
Col4a2	81.075	39.5828	372.7	262.108	C12
Coprs	421.348	293.943	701.358	767.537	C12
Mcph1	94.588	36.8566	234.526	196.681	C12
Gm10060	616.319	348.042	1810.54	1588.74	C12
Slc25a15	45.613	18.9105	91.5103	63.3917	C12
Slc20a2	31.628	14.4142	98.4851	69.8438	C12
Ikbkb	10.7778	4.5049	27.2901	36.5893	C12
Kat6a	11.2624	9.03091	68.5529	56.2841	C12
Plekha2	4.80617	0	29.99	17.114	C12
Ddhd2	179.794	101.39	389.972	266.002	C12
Thap1	56.8484	47.0183	230.857	190.589	C12
Eif4ebp1	3731.48	3004.54	14746.4	9233.21	C12
Tex15	0.437864	0.41785	10.8705	13.8938	C12
Dlc1	7.48776	1.60465	21.7404	26.4168	C12
Gm45660	116.556	121.781	521.529	330.487	C12
Atp13a1	108.941	81.9284	282.386	333.307	C12
Ndufa13	2158.18	2529.64	5245.36	5807.19	C12
Gatad2a	161.482	159.108	583.401	522.39	C12
Homer3	3.80482	1.21332	35.7761	33.814	C12
Crtc1	10.7513	4.48351	23.7016	33.9938	C12
Rpl18a	13150	11735.6	26302.5	29623.8	C12
Abhd8	16.3419	1.17413	37.3057	46.5977	C12
Colgalt1	126.261	129.507	551.481	455.839	C12
Fcho1	6.27004	0.181192	18.0594	15.4172	C12
Gm10282	1132.38	547.406	4235.24	3017.16	C12
Cherp	50.6473	33.8231	234.641	259.137	C12
Gab1	114.527	136.615	339.743	333.568	C12
Ndufb7	636.58	620.111	1376.68	1615.58	C12
Rad23a	285.152	437.203	1002.92	1323.18	C12
Gm2694	4.1899	0	10.7587	7.00186	C12
Fto	12.9632	14.3252	64.154	43.7032	C12
Nup93	667.485	494.732	1647.88	1177.62	C12
Rspry1	20.3836	8.07566	48.5624	39.22	C12
Pllp	2.05353	0	26.6605	13.7167	C12
Car7	5.96267	0.143235	13.8387	20.0395	C12
Cog8	146.972	199.122	411.329	365.121	C12
Rps18-ps3	1352.7	1248.75	3380.49	2850.3	C12
Dhx38	34.2711	42.9108	214.015	151.69	C12
Aars	300.851	419.032	913.767	733.918	C12
Cmip	28.186	21.1738	107.873	114.967	C12
Mphosph6	878.786	673.28	1782.9	1801.11	C12
Osgin1	0.82948	0.223255	21.1427	12.4571	C12
Cotl1	16.2747	9.53901	97.8542	56.6539	C12
Usp10	133.378	121.178	513.306	408.916	C12
Zcchc14	7.6732	6.998	35.8104	26.3874	C12
Gm42047	122.125	88.0029	422.897	264.977	C12
Afg3l1	139.452	62.9538	241.08	314.563	C12
Ttc13	39.2162	59.3078	148.69	166.349	C12
Top2b	30.2624	15.1122	65.3032	76.4923	C12
Sec24c	102.268	76.1175	472.796	418.54	C12
Polr3a	31.3136	28.588	165.286	107.587	C12
4933413J09Rik	0.740514	0.0323485	7.46538	8.63221	C12
Il17rd	3.46239	2.23305	21.5843	16.8861	C12
Actr8	99.5241	105.054	193.218	254.611	C12
Dcp1a	15.0985	39.5257	57.2973	60.7724	C12
Nisch	49.6116	12.7076	100.486	68.3794	C12
Ncoa4	87.2268	28.5234	177.768	119.568	C12
Mmrn2	1.82362	0.189596	11.6487	9.33895	C12
1700024B05Rik	8.72731	0	71.2522	48.6405	C12
AC166344.1	8.02107	0.235204	34.9058	35.8253	C12
Gm5930	0	0	15.4842	11.837	C12
Fermt2	295.602	304	737.192	626.837	C12
Supt16	468.928	295.094	963.961	827.909	C12
Gm43766	0.120909	0.483318	4.41701	2.47529	C12
Prmt5	897.764	607.6	1826.54	1499.53	C12
Acin1	37.3792	35.7606	130.921	89.0179	C12
Ipo4	53.3513	44.4212	180.243	191.685	C12
Nedd8	2990.08	2506.55	5806.25	6341.22	C12
Sox7	89.0811	0.200644	1021.73	653.136	C12
Trim35	39.3613	11.2252	132.618	99.524	C12
Dpysl2	3.50022	0.153858	13.0431	18.424	C12
Nefm	22.1009	0.11448	79.5207	64.9186	C12
Dmtn	8.57911	0.387297	57.4612	50.1603	C12
Enox1	72.935	29.6828	280.322	183.488	C12
Elf1	13.3918	29.1205	61.4046	46.8127	C12
Dnajc3	350.951	314.402	1262.85	1241.79	C12
Uggt2	3.68136	0.907877	25.9184	41.2422	C12
Ipo5	260.343	257.377	926.03	780.881	C12
Cep126	1.04824	4.10625	23.8918	16.5649	C12
Gpr83	0	0	14.655	20.3071	C12
Dnmt1	54.4496	75.3524	276.548	214.009	C12
Ilf3	181.319	159.206	732.97	531.191	C12
Qtrt1	443.634	283.024	1255.27	1279.91	C12
Smarca4	176.046	114.653	535.944	491.296	C12
Bmper	7.96809	0.74836	190.918	140.752	C12
Glb1l2	5.55473	0	25.788	24.3941	C12
Ncapd3	37.7795	47.5132	238.276	226.333	C12
Pknox2	0.575481	0.0480352	5.74599	5.70718	C12
Ubash3b	50.3429	30.443	130.234	176.796	C12
Hyou1	54.2766	46.6629	166.056	145.049	C12
Bcl9l	5.72034	2.3321	29.8101	26.5878	C12
Phldb1	2.15706	0.437258	15.8621	11.8574	C12
Arcn1	405.8	314.691	892.136	942.018	C12
Cep164	27.8941	37.9048	78.6288	66.474	C12
Ppp2r1b	348.871	224.216	904.77	645.226	C12
Gm5121	104.197	89.0458	279.485	189.066	C12
Gm26609	9.48116	1.3067	42.2231	48.0112	C12
Map2k5	36.3435	38.9097	112.707	128.467	C12
Igdcc4	0.0526079	0.958153	3.87603	5.5996	C12
Tln2	10.8173	16.756	33.3991	45.8123	C12
Rnf111	69.6487	46.0298	144.393	174.653	C12
Mapk6	80.6495	53.033	181.754	154.508	C12
Tmod3	185.244	192.195	530.754	483.635	C12
Plscr1	544.273	164.458	1609.7	2457.96	C12
Amotl2	133.447	37.7459	283.845	186.355	C12
Twf2	573.152	313.186	1109.59	1182.32	C12
Alas1	226.22	207.558	428.3	575.66	C12
Manf	945.952	725.569	3211.76	3570.35	C12
Rbm5	79.5682	51.2227	210.652	170.14	C12
Usp4	83.53	80.5901	273.035	228.67	C12
Ccdc71	72.874	101.39	264.66	221.689	C12
Prkar2a	54.8006	70.5624	205.251	182.004	C12
Pfkfb4	7.39999	3.45988	37.4796	24.9423	C12
Map4	57.4979	78.8635	142.801	112.199	C12
Dhx30	58.8334	41.005	153.124	98.6132	C12
Smarcc1	185.102	106.156	375.569	341.156	C12
Setd2	114.947	103.386	246.441	302.661	C12
Pth1r	120.498	21.5849	249.969	348.932	C12
Prss50	5.5216	0.227309	36.7828	45.8005	C12
Pdcd6ip	152.044	231.039	580.731	429.764	C12
Ewsr1	282.362	339.237	764.348	796.547	C12
Pold2	1272.04	774.457	2455.36	2467.91	C12
Ogdh	202.613	233.365	643.21	497.623	C12
B3gnt2	9.65057	5.55225	35.8367	27.5937	C12
0610010F05Rik	41.6736	42.8585	138.079	146.073	C12
Ppp4r3b	106.013	98.3321	431.401	344.586	C12
Psme4	170.736	109.919	282.137	285.797	C12
Irgm1	0.144813	0.0569643	21.1121	13.0517	C12
Scgb3a1	5.69751	0	42.5406	55.3067	C12
Cdkn2aipnl	682.171	649.976	1934.66	1470.96	C12
Cdc42se2	353.782	452.251	1232.18	978.253	C12
Sparc	2713.84	1882.4	8756.63	9586.94	C12
Gemin5	106.096	144.507	287.927	341.587	C12
Flcn	132.929	163.475	526.745	379.408	C12
Akap10	20.4755	38.4382	92.6495	64.3425	C12
Pfas	202.129	168.737	496.325	378.028	C12
Polr2a	65.4217	46.7328	168.676	159.867	C12
Gps2	252.489	301.793	813.039	828.861	C12
Mink1	2.90292	0.710713	15.5732	14.9265	C12
Pfn1	9497.35	10779.6	27924	22260.9	C12
Mybbp1a	293.314	161.042	1056.98	822.582	C12
Spns2	0.0744754	0.117174	34.525	26.712	C12
Rtn4rl1	5.48034	0.0443885	14.0745	20.8593	C12
Rpa1	441.9	279.518	1097.27	722.211	C12
Smyd4	60.4091	43.9013	107.38	123.405	C12
Prpf8	186.842	162.517	444.141	318.688	C12
Mrm3	422.412	248.867	733.083	699.929	C12
Supt6	99.906	71.0078	212.076	174.219	C12
Crlf3	303.107	247.598	600.477	617.941	C12
Lig3	47.138	96.5254	131.446	151.755	C12
Hnf1b	27.3835	0.255908	451.605	276.95	C12
Dhrs11	157.362	280.303	456.097	422.13	C12
Myo19	41.4837	27.3734	136.347	95.2458	C12
Rps6kb1	118.698	99.3541	268.56	294.13	C12
Tex14	4.15935	0.595317	26.685	26.2928	C12
B230206L02Rik	0.328779	0	14.9798	10.015	C12
Abcc3	8.19109	0.0349236	30.6121	19.3333	C12
Zfp652	4.33918	0.823288	19.6664	13.1605	C12
Cbx1	558.261	459.965	1393.63	965.294	C12
Sp2	65.9695	51.8628	153.148	204.326	C12
Pcgf2	10.3966	26.9527	204.977	111.839	C12
Gm11560	35.8598	34.0289	163.129	140.994	C12
Jup	150.619	221.976	359.506	310.012	C12
Acly	142.688	371.578	1209.56	841.968	C12
Kat2a	167.124	136.535	472.048	334.311	C12
Gpatch8	65.5287	75.429	179.399	124.428	C12
Eftud2	196.823	269.812	495.332	406.078	C12
Nsf	105.183	134.462	371.192	370.422	C12
Ddx42	249.83	209.386	667.109	530.847	C12
Ftsj3	654.041	584.052	1895.92	1461.65	C12
Bptf	38.9804	30.8859	116.367	104.146	C12
Nol11	380.109	199.722	641.205	481.433	C12
Helz	36.774	28.9384	100.58	82.1739	C12
Cep112	0.666397	0	12.5919	12.4008	C12
Tmem104	13.5511	14.5091	62.2147	68.2695	C12
Gga3	17.6303	7.20797	49.4489	29.5904	C12
Unk	1.9864	8.43227	45.2067	40.4886	C12
Cenpx	1619.45	1835.73	3860.86	4053.68	C12
Rfng	148.255	155.514	553.283	362.02	C12
Gm11775	0.19669	0	30.8496	53.3826	C12
Narf	16.1263	28.1775	93.5455	57.6953	C12
Net1	61.6493	96.5697	175.154	141.132	C12
Gm11361	900.609	722.248	2104.07	1788.46	C12
Ripk1	10.1254	8.98732	39.7025	28.4027	C12
Ssr1	587.352	357.118	1287.69	904.32	C12
Bmp6	3.37352	0	28.1826	33.6087	C12
Phactr1	4.57534	0.0325605	15.1623	13.2001	C12
Mylip	12.2032	0.20474	32.9985	29.0491	C12
Iars	342.411	479.561	1209.99	856.747	C12
Secisbp2	132.949	54.7605	299.773	271.694	C12
Sfxn1	154.763	141.582	403.634	283.657	C12
Rnf44	59.3842	78.3626	381.492	331.996	C12
Nsd1	89.4622	57.065	202.903	143.488	C12
Ddx41	578.706	573.071	1395.55	1778.43	C12
B4galt7	61.8739	78.2184	177	179.156	C12
Adcy2	2.39354	0	18.3546	21.6755	C12
Srd5a1	0	10.427	23.2412	20.0926	C12
Cast	45.0606	77.2578	138.485	99.216	C12
Ttc37	30.7196	22.1683	75.5286	74.727	C12
Gm46432	12.0585	30.1658	140.391	84.0335	C12
F2r	117.478	10.147	376.221	365.17	C12
Ankdd1b	0.188236	0	21.6203	13.124	C12
Gm8756	6.56049	8.35591	48.6182	46.8583	C12
Smn1	448.681	530.203	1085.21	1219.77	C12
Srek1	141.299	86.7884	275.37	219.128	C12
Pde4d	8.63919	1.0551	42.3025	47.4089	C12
Dhx29	104.243	83.1708	249.932	295.937	C12
Asxl2	38.2993	29.945	78.877	78.1708	C12
Dnmt3a	51.6458	32.1201	290.893	302.692	C12
Itsn2	41.7789	38.3875	92.9089	101.865	C12
Pum2	94.3568	65.8675	182.799	174.126	C12
Hpcal1	223.674	124.064	651.931	596.413	C12
Gm49379	79.4414	2.81083	162.419	268.013	C12
1700030C10Rik	120.484	94.6719	445.339	360.363	C12
Nampt	190.375	214.809	564.628	395.414	C12
Nfkbia	232.878	253.976	1231.86	974.286	C12
Sec23a	332.873	238.437	539.58	743.648	C12
Pnn	200.761	162.539	709.265	583.533	C12
Rtn1	10.2031	0.310712	31.9177	40.69	C12
Hif1a	155.043	123.204	402.283	300.32	C12
Gpx2	80.3603	773.628	1115.76	1453.27	C12
Mpp5	25.5382	39.9926	69.182	54.0167	C12
Zfp36l1	32.3559	35.444	766.08	900.324	C12
Numb	99.0979	63.9005	287.814	307.19	C12
Mlh3	23.8153	7.91428	64.3205	51.5184	C12
Snw1	270.495	186.751	508.466	488.065	C12
Sel1l	26.4866	30.9968	228.757	219.076	C12
Gm48062	3.92511	0	10.4918	15.0771	C12
Trip11	31.9689	33.3084	88.3414	118.792	C12
Ubr7	169.803	153.097	492.529	385.219	C12
Ccnk	48.0941	38.1509	145.588	123.457	C12
Rps19-ps6	1552.4	1722.74	4178.04	3079.7	C12
Cdc42bpb	9.06405	20.6855	28.5635	41.3099	C12
Mta1	21.0972	12.2666	72.3704	78.6372	C12
Lifr	54.2388	0.777394	144.893	139.731	C12
Tars	825.161	862.723	2535.54	2096.7	C12
Ankrd33b	25.1788	42.128	134.062	141.106	C12
Spag1	0.248965	0.415673	5.64679	7.53964	C12
Gm22353	0	0	105.929	92.764	C12
Lrp12	14.2032	0.158882	33.1582	51.0673	C12
Taf2	64.0693	59.6215	229.678	201.159	C12
Atad2	65.5551	26.8388	164.323	96.0682	C12
Myc	204.062	95.5486	1318.01	2124.74	C12
Efr3a	109.037	66.6046	219.967	214.869	C12
Top1mt	110.375	119.297	324.496	249.379	C12
Puf60	746.553	745.99	1703.64	2148.51	C12
Bop1	424.537	447.239	1090.22	945.994	C12
Hsf1	98.9189	124.029	294.53	252.025	C12
Ift27	70.462	83.0075	204.799	182.385	C12
Sgsm3	47.4222	86.9528	234.882	224.075	C12
Ep300	12.3637	9.74364	42.4065	43.9267	C12
Zc3h7b	3.8076	1.34373	16.3752	16.1744	C12
Tcf20	45.2537	36.9721	163.499	102.958	C12
Arfgap3	25.3563	3.10778	126.656	70.7051	C12
AC146911.1	4.14824	4.78983	43.7938	37.0682	C12
Creld2	2717.55	2185.68	10994.8	11221.7	C12
Plxnb2	28.1267	46.334	86.0053	97.2778	C12
Gm30085	0	0	32.2	17.2088	C12
Scaf11	128.378	98.1773	358.436	350.671	C12
Slc38a2	49.247	41.773	527.418	446.478	C12
Kmt2d	44.2447	14.1291	94.1671	69.4074	C12
Smarcd1	28.2825	14.7586	105.777	73.1962	C12
Map3k12	15.6414	19.9427	51.0091	42.7189	C12
Atf7ip2	55.5762	66.6953	143.534	140.338	C12
Txndc11	51.7465	87.6525	148.933	144.872	C12
Mkl2	21.4195	12.8967	58.5368	42.903	C12
Pdxdc1	67.6387	62.4902	201.902	181.375	C12
2900011O08Rik	13.5668	0.166175	38.2148	40.8146	C12
Sdf2l1	1123.01	964.633	5326.44	7072.62	C12
Ccdc116	0.109893	4.49047	11.9008	7.59328	C12
Dgcr8	27.0148	30.7889	91.7804	76.063	C12
Cldn5	2.07441	1.0469	31.8507	19.0234	C12
Map6d1	0.255249	0.212024	8.29616	6.76626	C12
Eif2b5	1423.74	2285.33	3604.19	3886.29	C12
Dvl3	27.0232	32.1211	91.0545	73.9828	C12
Eif4g1	204.285	241.486	710.813	693.85	C12
Dnajb11	1228.11	1393.13	3537.39	3275.52	C12
Acap2	21.0266	43.6776	124.352	109.088	C12
Tnk2	4.85101	2.92133	35.9537	28.2137	C12
Golgb1	52.7502	60.0396	140.325	170.578	C12
Tagln3	11.0018	0	62.7983	72.8901	C12
Abhd10	127.45	132.5	399.182	381.834	C12
Phldb2	0.291637	0.900292	49.5375	34.553	C12
Ift57	2.71624	0	50.4666	33.6421	C12
Bbx	31.729	55.0235	199.399	163.431	C12
Rpl24	189.847	142.494	291.692	344.56	C12
Dcbld2	1.01448	0.454511	22.722	12.6814	C12
D16Ertd472e	55.9728	31.7748	148.489	180.819	C12
N6amt1	52.7938	53.9612	152.8	156.782	C12
Scaf4	39.8733	63.3138	171.682	133.035	C12
Synj1	20.3043	4.90706	64.1551	43.131	C12
Ttc3	37.6402	22.8764	81.7849	61.4551	C12
Wrb	216.95	218.172	594.226	434.472	C12
Bace2	5.19466	0.041963	59.2656	35.405	C12
Gm15590	270.638	343.795	650.474	561.528	C12
Fgfr1op	248.155	151.828	626.587	437.428	C12
Dact2	5.41789	0.501505	32.8325	52.9367	C12
Chd1	148.552	120.966	371.175	267.688	C12
Mmp25	0.373839	0.311563	26.9938	14.1036	C12
Cldn9	0.320746	8.40601	43.068	42.5307	C12
Srrm2	249.494	315.771	843.075	722.777	C12
Mrps34	238.261	344.349	619.85	756.997	C12
Clcn7	61.8753	75.924	168.46	178.48	C12
Lmf1	14.5204	8.24908	47.04	31.7156	C12
Chtf18	100.13	88.9762	292.032	213.843	C12
Mcrip2	355.663	1149.16	2124.94	1668.27	C12
Dusp1	390.342	381.326	1489.82	944.923	C12
Rrp1b	216.847	138.895	626.849	389.894	C12
Zfp414	174.116	186.288	410.064	579.344	C12
B3galt4	21.9198	1.65718	80.5693	121.33	C12
Atf6b	66.727	21.6339	167.132	130.944	C12
Vars	133.676	121.34	348.623	309.287	C12
Prrc2a	13.3252	16.1	120.062	92.6535	C12
Abcf1	394.852	488.799	1136.41	976.155	C12
Trim26	51.8333	52.5752	160.887	108.183	C12
Zfp57	914.73	340.895	1925.97	1801.08	C12
Ubd	33.1133	0.336132	350.633	217.698	C12
Olfr94	5.12738	0.263086	14.3072	15.193	C12
H2-M3	3.91494	0.230155	82.7185	66.8256	C12
Gm26917	2047.18	1106.29	7267.85	4658.95	C12
Ubr2	19.3467	32.9363	81.1559	62.4746	C12
Chaf1a	120.771	62.3987	348.991	369.248	C12
Safb	127.897	111.699	356.563	338.337	C12
Ranbp3	584.175	659.706	1465.83	1620.71	C12
Nrtn	87.5879	13.2405	313.563	374.864	C12
Dus3l	364.847	325.7	912.904	902.193	C12
1700061G19Rik	72.0096	34.2914	202.424	228.998	C12
Rab31	74.6848	52.4177	256.674	199.781	C12
Ppp4r1	101.062	185.052	316.332	370.083	C12
Wdr43	846.723	703.059	2479.67	2193.82	C12
Prkd3	7.39893	0.302635	24.8991	17.0395	C12
Qpct	108.568	0.103428	269.51	173.515	C12
Atl2	92.2202	100.879	317.229	341.294	C12
Msh6	761.661	584.209	1132.7	1420.23	C12
Kif5b	665.176	427.871	1309.63	1327.69	C12
Mpp7	52.7914	72.9126	142.009	112.534	C12
Gm10269	452.469	416.876	1351.44	1046.73	C12
Dtna	0.089806	0	5.41001	2.92358	C12
Sap130	99.3151	79.6503	314.562	476.033	C12
Apc	16.8333	15.1378	52.2221	38.6741	C12
Brd8	203.142	210.129	492.614	403.774	C12
Egr1	4.29305	29.6242	145.728	146.621	C12
Cxxc5	36.5555	38.3691	152.036	172.869	C12
Pcdhga12	2.63636	0.26438	6.68087	5.28631	C12
Spry4	13.5146	3.93758	229.808	249.39	C12
Nr3c1	0.917315	0.0536012	25.7795	22.9153	C12
Tcerg1	550.08	408.297	1234.9	1352.14	C12
A930012L18Rik	0	0	7.93816	6.21676	C12
Kcnn2	3.17152	2.54943	12.2125	11.4193	C12
Cep120	29.6604	67.1518	151.138	109.019	C12
Rbm22	111.225	43.9779	231.411	182.671	C12
Fbxo38	119.96	117.596	338.075	314.718	C12
Spink10	0.754589	0.359127	49.8198	39.7944	C12
Zfp532	13.4995	4.06428	61.9674	39.3951	C12
Lman1	342.775	294.921	741.286	797.391	C12
4930503L19Rik	3.91846	15.1829	71.909	43.9462	C12
Lipg	2.51115	1.24226	16.2398	18.167	C12
Ctdp1	85.522	32.2762	223.045	175.724	C12
Atp9b	12.4805	37.6281	51.35	56.6366	C12
Cdk2ap2	1150.38	1168.95	2872.55	3027.28	C12
Aip	310.032	174.853	698.722	671.077	C12
Ptprcap	0	0.347304	35.0663	49.0656	C12
Rbm4b	140.704	72.1278	258.533	197.032	C12
Ccs	945.775	898.67	2078.19	2267.08	C12
Klc2	2.09135	0.592225	8.18155	8.62085	C12
Efemp2	7.42521	40.1392	108.472	150.477	C12
Rnaseh2c	672.522	666.755	1297.84	1683.17	C12
Malat1	3109.63	1985.99	5570.93	7001.11	C12
Neat1	18.7686	12.888	55.9958	50.538	C12
Syvn1	48.1934	43.71	361.401	366.49	C12
Sf1	150.218	53.3769	360.011	274.377	C12
Otub1	1007.51	694.226	2048.47	1692.65	C12
Rab3il1	150.42	308.985	653.111	545.656	C12
Fam111a	3.63512	0.467678	30.7535	20.6751	C12
Fxn	472.736	404.547	1117.96	1023.71	C12
Kif11	291.498	348.448	715.269	584.066	C12
Aldh18a1	126.521	60.761	1137.98	763.536	C12
Lcor	18.7895	17.7637	57.0544	57.6592	C12
Slf2	102.596	75.2761	448.407	298.135	C12
9130011E15Rik	57.3341	33.4333	86.7507	112.683	C12
Gbf1	20.8462	18.2615	109.823	128.788	C12
Pdcd11	53.9793	51.432	165.421	142.37	C12
Nanos1	4.22216	1.19333	23.7008	27.5576	C12
Tmem70	2633.76	4028.74	1051.82	2407.03	C13
Gm4956	24.4453	123.444	0	43.9075	C13
Khdc1a	13.7479	38.7354	0	27.1481	C13
Khdc1b	7.95425	55.8249	1.93017	50.1568	C13
Mfsd9	0	3.57187	0.20745	2.62802	C13
Kctd18	11.6039	31.3212	6.03381	14.1453	C13
Gm20342	5.02294	11.3391	0.880731	6.33313	C13
Gm29284	93.4009	223.922	7.61636	99.6985	C13
Gm16026	25.3814	90.0024	1.02266	60.4143	C13
Sp110	61.8978	248.323	0.675661	153.535	C13
Itm2c	70.2548	130.927	87.2824	93.1849	C13
Atg4b	731.033	1302.12	171.39	653.067	C13
Eif2d	651.339	1041.27	412.503	840.95	C13
Npl	607.558	1664.31	584.697	1519.2	C13
Rnasel	7.86366	41.6921	9.88558	29.5414	C13
Cryzl2	162.942	322.368	78.4394	201.289	C13
Sft2d2	89.4215	207.844	85.1206	131.819	C13
Gpr161	61.2372	246.18	1.06899	130.469	C13
Gm38100	322.159	1512.79	14.4384	769.265	C13
Il1rn	1.02656	52.9977	0.211741	20.5638	C13
4930555B11Rik	20.8064	49.4393	0	18.8929	C13
Ube2e3	556.374	974.208	294.615	595.638	C13
Slc43a3	570.815	990.942	136.461	773.016	C13
Tcp11l1	78.687	155.318	23.4059	74.4486	C13
Depdc7	507.654	1029.97	369.024	704.244	C13
Duoxa2	0	38.9821	0	11.1317	C13
Slc24a5	282.46	556.433	14.2108	306.467	C13
Il1bos	6.37433	21.8996	0	10.895	C13
AU019990	3.51212	17.4839	0	14.1451	C13
Kiz	267.457	459.551	202.462	396.686	C13
Wfdc2	1628.4	3372.77	1104.64	1938.39	C13
Zfp64	318.987	676.187	468.414	565.775	C13
Tfap2c	153.754	464.769	272.657	305.912	C13
Ptk6	57.5684	177.572	65.0066	93.8188	C13
Fthl17e	70.16	124.309	0.632094	50.2422	C13
Med14	79.4652	144.515	47.3149	92.5327	C13
Renbp	4441.58	9830.75	2709.71	6381.3	C13
Prps1	18123.3	31883.3	5195.33	16164.6	C13
Sh3kbp1	0.334249	16.0857	2.28141	13.6639	C13
Syap1	496.277	781.36	276.557	564.868	C13
Acad9	287.963	624.193	242.802	466.943	C13
Wwtr1	354.203	761.939	149.704	521.771	C13
Mfsd1	3147.88	4915.01	1618.3	3543.55	C13
Glrb	17.7881	43.2429	0.114198	18.1738	C13
4930558C23Rik	96.7934	274.993	24.4615	227.634	C13
Nudt17	133.168	277.022	67.4635	212.988	C13
Gm5547	20.51	161.517	0	90.5428	C13
Camk2d	15.5776	52.577	23.4139	45.7279	C13
Enpep	837.607	2044.69	128.739	1078.13	C13
Ddit4l	118.54	261.156	46.4771	225.691	C13
Dapp1	85.0853	169.68	35.6926	110.305	C13
Car9	22.0296	65.7641	0.256232	42.4141	C13
Aldh1b1	9.47672	105.206	5.7832	33.7104	C13
Patj	22.1131	68.8045	34.2706	44.1926	C13
Fam151a	306.212	725.891	48.898	322.596	C13
Zyg11a	101.254	159.8	32.9079	104.904	C13
Tie1	0.272552	17.6963	0.330759	12.3708	C13
Cited4	392.951	1327.68	508.666	1012.48	C13
Sfn	4324.57	12941.9	1487.54	6801.6	C13
Arhgef19	11.8879	57.9767	0.540767	31.0259	C13
Pdpn	1192.58	2481.1	332.245	1701.94	C13
Pramel4	289.981	1300.01	10.0365	653.397	C13
Gm13102	127.098	1117.21	0	522.963	C13
Pramel5	988.41	2506.99	16.0766	1072.26	C13
Prkcz	312.084	603.769	314.447	424.439	C13
Gabrd	9.42957	40.6461	0	31.7899	C13
[truncated: 3,419 more rows]
