# Supplementary material for: Inhibition of Wnt activity improves peri-implantation development of somatic cell nuclear transfer embryos
Source: Natl Sci Rev. 2023 Aug 16;10(9):nwad173. doi: 10.1093/nsr/nwad173 (PMC10430793; doi:10.1093/nsr/nwad173)
Supplement: nwad173_Supplemental_Files [file nwad173_supplemental_files.zip › Supplementary Table 4. The gene list of top 200 naive and primed genes.xlsx]

## Sheet: Sheet1
Primed Gene List T200	Naïve Gene List T200
Myrf	Plagl1
Crmp1	Rab38
Efnb2	Cdx1
Otx2	Pglyrp1
Esrp1	Grsf1
Sox11	Tnni1
Nav2	C130074G19Rik
Slc39a14	2510009E07Rik
Map7d3	Cnga4
Spta1	Ppic
Pou3f1	Cryz
Fgf15	Ak4
Zfp423	Ism2
Calca	Bhmt2
Bcl11a	Pou2f3
Dnmt3b	Ppp1r14d
Foxp1	Dmgdh
Sema4c	Tdrp
Vrtn	Htr5a
Lin28a	B4galt5
Enpp3	Nkx1-2
Gramd3	Mobp
Cacna1b	Parm1
Evc	Bhmt
Slc7a7	Fam102a
Kif21a	Myo1a
Ramp3	Epb41l4b
Cgnl1	Trpm1
Sned1	Slc39a11
Fzd7	Agk
Dapk1	Bdh1
Pkdcc	Tmem117
Hpn	M1ap
Lpar2	Unc13d
Dll1	Fam53b
Rims4	Rcan3
Mmp25	Plekhh1
Dab1	Oc90
Matn2	Il34
Cass4	Tlx2
Fbxo32	Ctsb
Ston2	Ly75
Foxr2	Ppp2r2c
Foxi3	Fbxl12
Crocc2	Slc52a3
Dusp4	Pdxk
Zfp608	Sh3bp1
A930024E05Rik	Xlr
Lrp2	Srarp
Pdzd4	Crygd
Mapk12	Kit
Ccnd2	Cttnbp2
Car4	Fut10
Arhgef28	Cdx2
Plekha1	Reep1
Sox4	Arih2
Igsf9	Elf3
Myb	Sp5
Slc1a3	Nfatc2ip
Aff3	Rnf144b
Slc5a5	Mfn1
Enpp2	AI464131
Cdkn1c	Elovl7
Pxdn	Slc35g1
Sox12	Zfhx2
C430049E01Rik	Csf3r
Grhl2	Ffar3
Tnfsf11	Tmem50b
Smarca1	Ttc28
Tcfl5	Exoc6b
Sall2	Slc15a1
Myc	Gm31718
9230110C19Rik	Gm13580
Prss41	Pcsk1
Shank3	Ccdc43
Fgf5	Wnt5b
Marcks	Tnfrsf13b
Dusp6	Rnf7
Jph1	Flvcr2
Tmem154	Vps54
Cthrc1	Atp6v1c2
Cgn	Cdo1
Arhgef25	Pdia5
Fkbp10	Baz2b
Podxl	Tbc1d8
Stk17b	Pdp2
Bend3	Plekhg3
Gbp2	Naga
Dtx4	Ptges
Slc16a3	Cyp2c70
Qser1	Hoxd9
Nhs	Tmem173
Soga3	Smox
Vash2	Nkx6-2
Laptm4b	Kdm3b
Bcl2l11	Ttll3
Trerf1	Fbln1
Selenop	Mal
Car2	Hscb
Tmem145	Clec4a1
Syngr3	Rasgrp1
Spata13	Galnt18
Gpr153	Cox7a1
Prr36	Fam81a
Jph4	Gpr107
Platr22	Whamm
Flywch2	Cmtm7
Pim2	Il6ra
Gbp2b	Slc41a1
Mfap3l	Naa35
Col18a1	Ninl
Gja1	Gm37092
Phc1	Akr1cl
Slc27a2	Rcn1
Bmf	Gm12490
Nrbp2	Ksr1
Mapk11	Calb2
Lrrc3	Hoxc5
Tcerg1l	Xylb
Arhgap29	Csrnp2
Chst15	Gm31659
Zhx1	Lgalsl
Gap43	Npc2
Syt13	Axin2
Flnc	Nfe2
Ccdc92b	Ube2l6
Enc1	Gss
Fam126a	Arhgef10l
Spop	Ncmap
Spry4	Fzd10
Bcl6b	Cdkn1a
Mdfi	Trim16
Pcdh1	Gstm3
Bicdl1	Mylpf
Stc2	Tfcp2l1
Lmo4	Igll1
Mxd4	Car8
Lgr4	Sema4f
Sort1	Gsta3
Evc2	Mtm1
Mapk3	Ptgfrn
Gadd45g	Grin1
Mirg	Hoxc4
Arl4c	Gm9888
Snrpn	Ido2
Crabp2	Aspa
Rian	D130040H23Rik
Hapln4	Hyal1
Cdh9	Ttc9b
Ano10	Fancm
Lef1	Oas1g
Ehbp1l1	Galnt11
Ptn	Wwtr1
Cep126	Lactb2
Hes6	Pla2g4e
Ccdc85a	Aldh1l1
Tor3a	Gm49089
Dbn1	Ptbp3
H2-Q4	St8sia5
Tuba1a	T
Sv2a	AA414768
Armcx2	S100a13
Diras1	Cbs
Zcchc3	6330403L08Rik
Mxra7	Irf9
Mt3	Bcl2l14
Sorbs3	Tigar
Wt1	Ceacam10
Slc29a4	Spsb1
4933404O12Rik	Retsat
Slc16a2	Dcdc2a
Spry2	Letmd1
Ina	Sfxn3
Ahdc1	Pcgf1
Lin28b	Slc12a7
Miip	Piga
Tmem88	Slc51a
Usp25	Traf3ip2
Ccdc28a	Pgm1
Car14	Cidea
Sema3e	Atp8b2
Rtn2	Saa3
Insm1	Prickle2
Phf6	Anapc10
Zic2	Epp13
Lpar4	Prrt3
Cntfr	Slc5a6
L1cam	Cd63
Mmel1	Bst1
Arap3	Tmem64
Amigo2	Aurkc
Hook1	Capns1
St6gal2	Echdc2
Gm16136	Gm26569
Arhgap45	Tnfrsf8
Bcar1	Ror2
Armcx6	Rab29
Rspo1	Bpifb5
Calcr	Bcat1
Tns2
