# Supplementary material for: Inhibition of Wnt activity improves peri-implantation development of somatic cell nuclear transfer embryos
Source: Natl Sci Rev. 2023 Aug 16;10(9):nwad173. doi: 10.1093/nsr/nwad173 (PMC10430793; doi:10.1093/nsr/nwad173)
Supplement: nwad173_Supplemental_Files [file nwad173_supplemental_files.zip › Supplementary Table 5. Summary of samples collected, barcode information and genes for development trajectory construction in single-cell RNA-seq.xlsx]

## Sheet: samples collected
Single-cell RNA-seq samples of IVF and SCNT embryos at the E2.5, E3.5 and late E4.5 stage.
Embryonic Day	E2.5		E3.5		E4.5			Total
Treatmant	NT	IVF	NT	IVF	NT	IVF	WNTi
No. Embryos	6	6	6	5	18	6	7	54
No. Cells	92	87	141	140	196	194	142	992

## Sheet: barcode information
The barcode information of IVF and SCNT embryos samples.
ID	Plate	Barcode	Treatmant	Embryo ID	Embryonic Day	Batch
P1_AAACATCG	P1	AAACATCG	IVF	E1	E2.5	Batch1
P1_AACAACCA	P1	AACAACCA	IVF	E1	E2.5	Batch1
P1_AACCGAGA	P1	AACCGAGA	IVF	E1	E2.5	Batch1
P1_AACGCTTA	P1	AACGCTTA	IVF	E1	E2.5	Batch1
P1_AACGTGAT	P1	AACGTGAT	IVF	E1	E2.5	Batch1
P1_AACTCACC	P1	AACTCACC	IVF	E5	E2.5	Batch1
P1_AAGACGGA	P1	AAGACGGA	IVF	E1	E2.5	Batch1
P1_AAGAGATC	P1	AAGAGATC	IVF	E5	E2.5	Batch1
P1_AAGGACAC	P1	AAGGACAC	IVF	E5	E2.5	Batch1
P1_AAGGTACA	P1	AAGGTACA	IVF	E1	E2.5	Batch1
P1_AATCCGTC	P1	AATCCGTC	IVF	E5	E2.5	Batch1
P1_AATGTTGC	P1	AATGTTGC	IVF	E6	E2.5	Batch1
P1_ACAAGCTA	P1	ACAAGCTA	IVF	E1	E2.5	Batch1
P1_ACACAGAA	P1	ACACAGAA	IVF	E2	E2.5	Batch1
P1_ACACGACC	P1	ACACGACC	IVF	E6	E2.5	Batch1
P1_ACAGATTC	P1	ACAGATTC	IVF	E6	E2.5	Batch1
P1_ACAGCAGA	P1	ACAGCAGA	IVF	E2	E2.5	Batch1
P1_ACATTGGC	P1	ACATTGGC	IVF	E1	E2.5	Batch1
P1_ACCACTGT	P1	ACCACTGT	IVF	E1	E2.5	Batch1
P1_ACCTCCAA	P1	ACCTCCAA	IVF	E2	E2.5	Batch1
P1_ACGCTCGA	P1	ACGCTCGA	IVF	E2	E2.5	Batch1
P1_ACGTATCA	P1	ACGTATCA	IVF	E2	E2.5	Batch1
P1_ACTATGCA	P1	ACTATGCA	IVF	E2	E2.5	Batch1
P1_AGAGTCAA	P1	AGAGTCAA	IVF	E2	E2.5	Batch1
P1_AGATCGCA	P1	AGATCGCA	IVF	E2	E2.5	Batch1
P1_AGATGTAC	P1	AGATGTAC	IVF	E6	E2.5	Batch1
P1_AGCACCTC	P1	AGCACCTC	IVF	E6	E2.5	Batch1
P1_AGCAGGAA	P1	AGCAGGAA	IVF	E2	E2.5	Batch1
P1_AGCCATGC	P1	AGCCATGC	IVF	E6	E2.5	Batch1
P1_AGGCTAAC	P1	AGGCTAAC	IVF	E6	E2.5	Batch1
P1_AGTACAAG	P1	AGTACAAG	IVF	E1	E2.5	Batch1
P1_AGTCACTA	P1	AGTCACTA	IVF	E2	E2.5	Batch1
P1_AGTGGTCA	P1	AGTGGTCA	IVF	E1	E2.5	Batch1
P1_ATAGCGAC	P1	ATAGCGAC	IVF	E6	E2.5	Batch1
P1_ATCATTCC	P1	ATCATTCC	IVF	E6	E2.5	Batch1
P1_ATCCTGTA	P1	ATCCTGTA	IVF	E2	E2.5	Batch1
P1_ATGCCTAA	P1	ATGCCTAA	IVF	E1	E2.5	Batch1
P1_ATTGAGGA	P1	ATTGAGGA	IVF	E2	E2.5	Batch1
P1_ATTGGCTC	P1	ATTGGCTC	IVF	E6	E2.5	Batch1
P1_CAACCACA	P1	CAACCACA	IVF	E2	E2.5	Batch1
P1_CAAGACTA	P1	CAAGACTA	IVF	E2	E2.5	Batch1
P1_CAAGGAGC	P1	CAAGGAGC	IVF	E6	E2.5	Batch1
P1_CAATGGAA	P1	CAATGGAA	IVF	E2	E2.5	Batch1
P1_CACCTTAC	P1	CACCTTAC	IVF	E6	E2.5	Batch1
P1_CACTTCGA	P1	CACTTCGA	IVF	E2	E2.5	Batch1
P1_CAGATCTG	P1	CAGATCTG	IVF	E1	E2.5	Batch1
P1_CATACCAA	P1	CATACCAA	IVF	E3	E2.5	Batch1
P1_CATCAAGT	P1	CATCAAGT	IVF	E1	E2.5	Batch1
P1_CCAGTTCA	P1	CCAGTTCA	IVF	E3	E2.5	Batch1
P1_CCATCCTC	P1	CCATCCTC	IVF	E6	E2.5	Batch1
P1_CCGAAGTA	P1	CCGAAGTA	IVF	E3	E2.5	Batch1
P1_CCGACAAC	P1	CCGACAAC	IVF	E6	E2.5	Batch1
P1_CCGTGAGA	P1	CCGTGAGA	IVF	E3	E2.5	Batch1
P1_CCTAATCC	P1	CCTAATCC	IVF	E6	E2.5	Batch1
P1_CCTCCTGA	P1	CCTCCTGA	IVF	E3	E2.5	Batch1
P1_CCTCTATC	P1	CCTCTATC	IVF	E6	E2.5	Batch1
P1_CGAACTTA	P1	CGAACTTA	IVF	E3	E2.5	Batch1
P1_CGACTGGA	P1	CGACTGGA	IVF	E3	E2.5	Batch1
P1_CGCATACA	P1	CGCATACA	IVF	E3	E2.5	Batch1
P1_CGCTGATC	P1	CGCTGATC	IVF	E1	E2.5	Batch1
P1_CTCAATGA	P1	CTCAATGA	IVF	E3	E2.5	Batch1
P1_CTGAGCCA	P1	CTGAGCCA	IVF	E3	E2.5	Batch1
P1_CTGGCATA	P1	CTGGCATA	IVF	E3	E2.5	Batch1
P1_CTGTAGCC	P1	CTGTAGCC	IVF	E1	E2.5	Batch1
P1_GAATCTGA	P1	GAATCTGA	IVF	E3	E2.5	Batch1
P1_GACTAGTA	P1	GACTAGTA	IVF	E3	E2.5	Batch1
P1_GAGCTGAA	P1	GAGCTGAA	IVF	E3	E2.5	Batch1
P1_GATAGACA	P1	GATAGACA	IVF	E3	E2.5	Batch1
P1_GCCACATA	P1	GCCACATA	IVF	E4	E2.5	Batch1
P1_GCGAGTAA	P1	GCGAGTAA	IVF	E4	E2.5	Batch1
P1_GCTAACGA	P1	GCTAACGA	IVF	E4	E2.5	Batch1
P1_GCTCGGTA	P1	GCTCGGTA	IVF	E4	E2.5	Batch1
P1_GGAGAACA	P1	GGAGAACA	IVF	E4	E2.5	Batch1
P1_GGTGCGAA	P1	GGTGCGAA	IVF	E4	E2.5	Batch1
P1_GTACGCAA	P1	GTACGCAA	IVF	E4	E2.5	Batch1
P1_GTCGTAGA	P1	GTCGTAGA	IVF	E5	E2.5	Batch1
P1_GTCTGTCA	P1	GTCTGTCA	IVF	E5	E2.5	Batch1
P1_GTGTTCTA	P1	GTGTTCTA	IVF	E5	E2.5	Batch1
P1_TAGGATGA	P1	TAGGATGA	IVF	E5	E2.5	Batch1
P1_TATCAGCA	P1	TATCAGCA	IVF	E5	E2.5	Batch1
P1_TCCGTCTA	P1	TCCGTCTA	IVF	E5	E2.5	Batch1
P1_TCTTCACA	P1	TCTTCACA	IVF	E5	E2.5	Batch1
P1_TGAAGAGA	P1	TGAAGAGA	IVF	E5	E2.5	Batch1
P1_TGGAACAA	P1	TGGAACAA	IVF	E5	E2.5	Batch1
P1_TGGCTTCA	P1	TGGCTTCA	IVF	E5	E2.5	Batch1
P1_TGGTGGTA	P1	TGGTGGTA	IVF	E5	E2.5	Batch1
P1_TTCACGCA	P1	TTCACGCA	IVF	E5	E2.5	Batch1
P10_AACGCTTA	P10	AACGCTTA	SCNT	E10	E4.5	Batch3
P10_AAGACGGA	P10	AAGACGGA	SCNT	E10	E4.5	Batch3
P10_AAGAGATC	P10	AAGAGATC	IVF	E6	E4.5	Batch3
P10_AAGGACAC	P10	AAGGACAC	IVF	E6	E4.5	Batch3
P10_AATCCGTC	P10	AATCCGTC	IVF	E6	E4.5	Batch3
P10_AATGTTGC	P10	AATGTTGC	IVF	E6	E4.5	Batch3
P10_ACAAGCTA	P10	ACAAGCTA	SCNT	E9	E4.5	Batch3
P10_ACACGACC	P10	ACACGACC	IVF	E6	E4.5	Batch3
P10_ACAGATTC	P10	ACAGATTC	IVF	E6	E4.5	Batch3
P10_ACATTGGC	P10	ACATTGGC	SCNT	E9	E4.5	Batch3
P10_ACCACTGT	P10	ACCACTGT	SCNT	E9	E4.5	Batch3
P10_ACGCTCGA	P10	ACGCTCGA	SCNT	E10	E4.5	Batch3
P10_ACGTATCA	P10	ACGTATCA	SCNT	E10	E4.5	Batch3
P10_AGATGTAC	P10	AGATGTAC	IVF	E6	E4.5	Batch3
P10_AGCACCTC	P10	AGCACCTC	IVF	E6	E4.5	Batch3
P10_AGTCACTA	P10	AGTCACTA	SCNT	E11	E4.5	Batch3
P10_AGTGGTCA	P10	AGTGGTCA	SCNT	E9	E4.5	Batch3
P10_ATGCCTAA	P10	ATGCCTAA	SCNT	E9	E4.5	Batch3
P10_CAACCACA	P10	CAACCACA	SCNT	E11	E4.5	Batch3
P10_CAAGACTA	P10	CAAGACTA	SCNT	E11	E4.5	Batch3
P10_CAGATCTG	P10	CAGATCTG	SCNT	E9	E4.5	Batch3
P10_CATCAAGT	P10	CATCAAGT	SCNT	E9	E4.5	Batch3
P10_CGACTGGA	P10	CGACTGGA	IVF	E6	E4.5	Batch3
P10_CGCATACA	P10	CGCATACA	IVF	E6	E4.5	Batch3
P10_CGCTGATC	P10	CGCTGATC	SCNT	E9	E4.5	Batch3
P10_CTGAGCCA	P10	CTGAGCCA	IVF	E6	E4.5	Batch3
P10_CTGGCATA	P10	CTGGCATA	IVF	E6	E4.5	Batch3
P10_CTGTAGCC	P10	CTGTAGCC	SCNT	E10	E4.5	Batch3
P10_GAATCTGA	P10	GAATCTGA	IVF	E6	E4.5	Batch3
P10_GAGCTGAA	P10	GAGCTGAA	IVF	E6	E4.5	Batch3
P10_GATAGACA	P10	GATAGACA	IVF	E6	E4.5	Batch3
P10_GCTCGGTA	P10	GCTCGGTA	IVF	E6	E4.5	Batch3
P10_GGAGAACA	P10	GGAGAACA	IVF	E6	E4.5	Batch3
P10_GGTGCGAA	P10	GGTGCGAA	IVF	E6	E4.5	Batch3
P10_GTACGCAA	P10	GTACGCAA	IVF	E6	E4.5	Batch3
P10_GTCTGTCA	P10	GTCTGTCA	IVF	E6	E4.5	Batch3
P10_GTGTTCTA	P10	GTGTTCTA	IVF	E6	E4.5	Batch3
P10_TAGGATGA	P10	TAGGATGA	IVF	E6	E4.5	Batch3
P10_TATCAGCA	P10	TATCAGCA	IVF	E6	E4.5	Batch3
P10_TGGAACAA	P10	TGGAACAA	IVF	E6	E4.5	Batch3
P10_TGGCTTCA	P10	TGGCTTCA	IVF	E6	E4.5	Batch3
P10_TGGTGGTA	P10	TGGTGGTA	IVF	E6	E4.5	Batch3
P10_TTCACGCA	P10	TTCACGCA	IVF	E6	E4.5	Batch3
P11_AACAACCA	P11	AACAACCA	SCNT	E12	E4.5	Batch3
P11_AACCGAGA	P11	AACCGAGA	SCNT	E12	E4.5	Batch3
P11_AACGTGAT	P11	AACGTGAT	SCNT	E12	E4.5	Batch3
P11_AACTCACC	P11	AACTCACC	SCNT	E15	E4.5	Batch3
P11_AAGACGGA	P11	AAGACGGA	SCNT	E12	E4.5	Batch3
P11_AAGGACAC	P11	AAGGACAC	SCNT	E15	E4.5	Batch3
P11_AAGGTACA	P11	AAGGTACA	SCNT	E12	E4.5	Batch3
P11_AATGTTGC	P11	AATGTTGC	SCNT	E15	E4.5	Batch3
P11_ACAAGCTA	P11	ACAAGCTA	SCNT	E12	E4.5	Batch3
P11_ACACAGAA	P11	ACACAGAA	SCNT	E12	E4.5	Batch3
P11_ACAGATTC	P11	ACAGATTC	SCNT	E15	E4.5	Batch3
P11_ACAGCAGA	P11	ACAGCAGA	SCNT	E12	E4.5	Batch3
P11_ACATTGGC	P11	ACATTGGC	SCNT	E12	E4.5	Batch3
P11_ACCACTGT	P11	ACCACTGT	SCNT	E12	E4.5	Batch3
P11_ACGCTCGA	P11	ACGCTCGA	SCNT	E13	E4.5	Batch3
P11_ACGTATCA	P11	ACGTATCA	SCNT	E13	E4.5	Batch3
P11_AGAGTCAA	P11	AGAGTCAA	SCNT	E13	E4.5	Batch3
P11_AGATCGCA	P11	AGATCGCA	SCNT	E13	E4.5	Batch3
P11_AGATGTAC	P11	AGATGTAC	SCNT	E15	E4.5	Batch3
P11_AGCAGGAA	P11	AGCAGGAA	SCNT	E13	E4.5	Batch3
P11_AGCCATGC	P11	AGCCATGC	SCNT	E15	E4.5	Batch3
P11_AGGCTAAC	P11	AGGCTAAC	SCNT	E15	E4.5	Batch3
P11_AGTACAAG	P11	AGTACAAG	SCNT	E12	E4.5	Batch3
P11_AGTCACTA	P11	AGTCACTA	SCNT	E13	E4.5	Batch3
P11_AGTGGTCA	P11	AGTGGTCA	SCNT	E12	E4.5	Batch3
P11_ATAGCGAC	P11	ATAGCGAC	SCNT	E15	E4.5	Batch3
P11_ATCCTGTA	P11	ATCCTGTA	SCNT	E13	E4.5	Batch3
P11_ATGCCTAA	P11	ATGCCTAA	SCNT	E12	E4.5	Batch3
P11_ATTGAGGA	P11	ATTGAGGA	SCNT	E13	E4.5	Batch3
P11_CAACCACA	P11	CAACCACA	SCNT	E13	E4.5	Batch3
P11_CAAGACTA	P11	CAAGACTA	SCNT	E13	E4.5	Batch3
P11_CAAGGAGC	P11	CAAGGAGC	SCNT	E15	E4.5	Batch3
P11_CACCTTAC	P11	CACCTTAC	SCNT	E15	E4.5	Batch3
P11_CACTTCGA	P11	CACTTCGA	SCNT	E14	E4.5	Batch3
P11_CAGATCTG	P11	CAGATCTG	SCNT	E12	E4.5	Batch3
P11_CATACCAA	P11	CATACCAA	SCNT	E14	E4.5	Batch3
P11_CATCAAGT	P11	CATCAAGT	SCNT	E12	E4.5	Batch3
P11_CCATCCTC	P11	CCATCCTC	SCNT	E15	E4.5	Batch3
P11_CCGAAGTA	P11	CCGAAGTA	SCNT	E14	E4.5	Batch3
P11_CCTCCTGA	P11	CCTCCTGA	SCNT	E14	E4.5	Batch3
P11_CCTCTATC	P11	CCTCTATC	SCNT	E15	E4.5	Batch3
P11_CGAACTTA	P11	CGAACTTA	SCNT	E14	E4.5	Batch3
P11_CGACACAC	P11	CGACACAC	SCNT	E16	E4.5	Batch3
P11_CGACTGGA	P11	CGACTGGA	SCNT	E14	E4.5	Batch3
P11_CGCTGATC	P11	CGCTGATC	SCNT	E12	E4.5	Batch3
P11_CTCAATGA	P11	CTCAATGA	SCNT	E14	E4.5	Batch3
P11_CTGGCATA	P11	CTGGCATA	SCNT	E14	E4.5	Batch3
P11_CTGTAGCC	P11	CTGTAGCC	SCNT	E12	E4.5	Batch3
P11_GAATCTGA	P11	GAATCTGA	SCNT	E14	E4.5	Batch3
P11_GACAGTGC	P11	GACAGTGC	SCNT	E16	E4.5	Batch3
P11_GACTAGTA	P11	GACTAGTA	SCNT	E14	E4.5	Batch3
P11_GAGCTGAA	P11	GAGCTGAA	SCNT	E14	E4.5	Batch3
P11_GAGTTAGC	P11	GAGTTAGC	SCNT	E16	E4.5	Batch3
P11_GCCAAGAC	P11	GCCAAGAC	SCNT	E16	E4.5	Batch3
P11_GCCACATA	P11	GCCACATA	SCNT	E15	E4.5	Batch3
P11_GCGAGTAA	P11	GCGAGTAA	SCNT	E15	E4.5	Batch3
P11_GCTAACGA	P11	GCTAACGA	SCNT	E15	E4.5	Batch3
P11_GCTCGGTA	P11	GCTCGGTA	SCNT	E15	E4.5	Batch3
P11_GGAGAACA	P11	GGAGAACA	SCNT	E15	E4.5	Batch3
P11_GGTGCGAA	P11	GGTGCGAA	SCNT	E15	E4.5	Batch3
P11_GTACGCAA	P11	GTACGCAA	SCNT	E15	E4.5	Batch3
P11_GTCGTAGA	P11	GTCGTAGA	SCNT	E15	E4.5	Batch3
P11_GTGTTCTA	P11	GTGTTCTA	SCNT	E15	E4.5	Batch3
P11_TAGGATGA	P11	TAGGATGA	SCNT	E15	E4.5	Batch3
P11_TATCAGCA	P11	TATCAGCA	SCNT	E15	E4.5	Batch3
P11_TCCGTCTA	P11	TCCGTCTA	SCNT	E15	E4.5	Batch3
P11_TCTTCACA	P11	TCTTCACA	SCNT	E15	E4.5	Batch3
P11_TGAAGAGA	P11	TGAAGAGA	SCNT	E15	E4.5	Batch3
P11_TGGTGGTA	P11	TGGTGGTA	SCNT	E15	E4.5	Batch3
P11_TTCACGCA	P11	TTCACGCA	SCNT	E15	E4.5	Batch3
P12_AAACATCG	P12	AAACATCG	SCNT	E8	E4.5	Batch3
P12_AACAACCA	P12	AACAACCA	SCNT	E8	E4.5	Batch3
P12_AACCGAGA	P12	AACCGAGA	SCNT	E8	E4.5	Batch3
P12_AACTCACC	P12	AACTCACC	SCNT	E10	E4.5	Batch3
P12_AAGACGGA	P12	AAGACGGA	SCNT	E8	E4.5	Batch3
P12_AAGAGATC	P12	AAGAGATC	SCNT	E10	E4.5	Batch3
P12_AAGGACAC	P12	AAGGACAC	SCNT	E10	E4.5	Batch3
P12_AATCCGTC	P12	AATCCGTC	SCNT	E10	E4.5	Batch3
P12_ACAAGCTA	P12	ACAAGCTA	SCNT	E8	E4.5	Batch3
P12_ACACAGAA	P12	ACACAGAA	SCNT	E8	E4.5	Batch3
P12_ACATTGGC	P12	ACATTGGC	SCNT	E8	E4.5	Batch3
P12_ACCACTGT	P12	ACCACTGT	SCNT	E8	E4.5	Batch3
P12_ACGTATCA	P12	ACGTATCA	SCNT	E8	E4.5	Batch3
P12_ACTATGCA	P12	ACTATGCA	SCNT	E8	E4.5	Batch3
P12_AGATCGCA	P12	AGATCGCA	SCNT	E9	E4.5	Batch3
P12_AGATGTAC	P12	AGATGTAC	SCNT	E10	E4.5	Batch3
P12_AGCAGGAA	P12	AGCAGGAA	SCNT	E9	E4.5	Batch3
P12_AGTACAAG	P12	AGTACAAG	SCNT	E8	E4.5	Batch3
P12_AGTCACTA	P12	AGTCACTA	SCNT	E9	E4.5	Batch3
P12_ATGCCTAA	P12	ATGCCTAA	SCNT	E8	E4.5	Batch3
P12_ATTGGCTC	P12	ATTGGCTC	SCNT	E17	E4.5	Batch3
P12_CAACCACA	P12	CAACCACA	SCNT	E9	E4.5	Batch3
P12_CAAGACTA	P12	CAAGACTA	SCNT	E9	E4.5	Batch3
P12_CAATGGAA	P12	CAATGGAA	SCNT	E9	E4.5	Batch3
P12_CACCTTAC	P12	CACCTTAC	SCNT	E17	E4.5	Batch3
P12_CACTTCGA	P12	CACTTCGA	SCNT	E9	E4.5	Batch3
P12_CATACCAA	P12	CATACCAA	SCNT	E9	E4.5	Batch3
P12_CATCAAGT	P12	CATCAAGT	SCNT	E8	E4.5	Batch3
P12_CCAGTTCA	P12	CCAGTTCA	SCNT	E9	E4.5	Batch3
P12_CCATCCTC	P12	CCATCCTC	SCNT	E17	E4.5	Batch3
P12_CCGAAGTA	P12	CCGAAGTA	SCNT	E9	E4.5	Batch3
P12_CCGACAAC	P12	CCGACAAC	SCNT	E17	E4.5	Batch3
P12_CCGTGAGA	P12	CCGTGAGA	SCNT	E9	E4.5	Batch3
P12_CCTAATCC	P12	CCTAATCC	SCNT	E17	E4.5	Batch3
P12_CCTCCTGA	P12	CCTCCTGA	SCNT	E9	E4.5	Batch3
P12_CCTCTATC	P12	CCTCTATC	SCNT	E17	E4.5	Batch3
P12_CGACTGGA	P12	CGACTGGA	SCNT	E9	E4.5	Batch3
P12_CGGATTGC	P12	CGGATTGC	SCNT	E18	E4.5	Batch3
P12_CTAAGGTC	P12	CTAAGGTC	SCNT	E18	E4.5	Batch3
P12_CTCAATGA	P12	CTCAATGA	SCNT	E9	E4.5	Batch3
P12_CTGAGCCA	P12	CTGAGCCA	SCNT	E9	E4.5	Batch3
P12_CTGGCATA	P12	CTGGCATA	SCNT	E9	E4.5	Batch3
P12_CTGTAGCC	P12	CTGTAGCC	SCNT	E8	E4.5	Batch3
P12_GAACAGGC	P12	GAACAGGC	SCNT	E18	E4.5	Batch3
P12_GAATCTGA	P12	GAATCTGA	SCNT	E9	E4.5	Batch3
P12_GACAGTGC	P12	GACAGTGC	SCNT	E18	E4.5	Batch3
P12_GACTAGTA	P12	GACTAGTA	SCNT	E9	E4.5	Batch3
P12_GAGTTAGC	P12	GAGTTAGC	SCNT	E18	E4.5	Batch3
P12_GCCAAGAC	P12	GCCAAGAC	SCNT	E18	E4.5	Batch3
P12_GCCACATA	P12	GCCACATA	SCNT	E9	E4.5	Batch3
P12_GCGAGTAA	P12	GCGAGTAA	SCNT	E9	E4.5	Batch3
P12_GCTAACGA	P12	GCTAACGA	SCNT	E9	E4.5	Batch3
P12_GCTCGGTA	P12	GCTCGGTA	SCNT	E9	E4.5	Batch3
P12_GGTGCGAA	P12	GGTGCGAA	SCNT	E9	E4.5	Batch3
P12_GTACGCAA	P12	GTACGCAA	SCNT	E9	E4.5	Batch3
P12_TAGGATGA	P12	TAGGATGA	SCNT	E10	E4.5	Batch3
P12_TATCAGCA	P12	TATCAGCA	SCNT	E10	E4.5	Batch3
P12_TGAAGAGA	P12	TGAAGAGA	SCNT	E10	E4.5	Batch3
P12_TGGCTTCA	P12	TGGCTTCA	SCNT	E10	E4.5	Batch3
P12_TGGTGGTA	P12	TGGTGGTA	SCNT	E10	E4.5	Batch3
P12_TTCACGCA	P12	TTCACGCA	SCNT	E10	E4.5	Batch3
P13_AAACATCG	P13	AAACATCG	SCNT Wnti	E1	E4.5	Batch3
P13_AACAACCA	P13	AACAACCA	SCNT Wnti	E1	E4.5	Batch3
P13_AACGCTTA	P13	AACGCTTA	SCNT Wnti	E1	E4.5	Batch3
P13_AACGTGAT	P13	AACGTGAT	SCNT Wnti	E1	E4.5	Batch3
P13_AACTCACC	P13	AACTCACC	SCNT Wnti	E4	E4.5	Batch3
P13_AAGACGGA	P13	AAGACGGA	SCNT Wnti	E1	E4.5	Batch3
P13_AAGAGATC	P13	AAGAGATC	SCNT Wnti	E4	E4.5	Batch3
P13_AAGGTACA	P13	AAGGTACA	SCNT Wnti	E1	E4.5	Batch3
P13_AATCCGTC	P13	AATCCGTC	SCNT Wnti	E4	E4.5	Batch3
P13_ACAAGCTA	P13	ACAAGCTA	SCNT Wnti	E1	E4.5	Batch3
P13_ACACAGAA	P13	ACACAGAA	SCNT Wnti	E1	E4.5	Batch3
P13_ACACGACC	P13	ACACGACC	SCNT Wnti	E4	E4.5	Batch3
P13_ACAGATTC	P13	ACAGATTC	SCNT Wnti	E4	E4.5	Batch3
P13_ACAGCAGA	P13	ACAGCAGA	SCNT Wnti	E1	E4.5	Batch3
P13_ACATTGGC	P13	ACATTGGC	SCNT Wnti	E1	E4.5	Batch3
P13_ACCTCCAA	P13	ACCTCCAA	SCNT Wnti	E1	E4.5	Batch3
P13_ACGTATCA	P13	ACGTATCA	SCNT Wnti	E1	E4.5	Batch3
P13_AGAGTCAA	P13	AGAGTCAA	SCNT Wnti	E1	E4.5	Batch3
P13_AGATCGCA	P13	AGATCGCA	SCNT Wnti	E2	E4.5	Batch3
P13_AGATGTAC	P13	AGATGTAC	SCNT Wnti	E4	E4.5	Batch3
P13_AGCAGGAA	P13	AGCAGGAA	SCNT Wnti	E2	E4.5	Batch3
P13_AGCCATGC	P13	AGCCATGC	SCNT Wnti	E4	E4.5	Batch3
P13_AGTACAAG	P13	AGTACAAG	SCNT Wnti	E1	E4.5	Batch3
P13_AGTCACTA	P13	AGTCACTA	SCNT Wnti	E2	E4.5	Batch3
P13_ATAGCGAC	P13	ATAGCGAC	SCNT Wnti	E4	E4.5	Batch3
P13_ATCATTCC	P13	ATCATTCC	SCNT Wnti	E7	E4.5	Batch3
P13_ATTGGCTC	P13	ATTGGCTC	SCNT Wnti	E7	E4.5	Batch3
P13_CAACCACA	P13	CAACCACA	SCNT Wnti	E2	E4.5	Batch3
P13_CAAGACTA	P13	CAAGACTA	SCNT Wnti	E2	E4.5	Batch3
P13_CAAGGAGC	P13	CAAGGAGC	SCNT Wnti	E7	E4.5	Batch3
P13_CAATGGAA	P13	CAATGGAA	SCNT Wnti	E2	E4.5	Batch3
P13_CACTTCGA	P13	CACTTCGA	SCNT Wnti	E2	E4.5	Batch3
P13_CAGATCTG	P13	CAGATCTG	SCNT Wnti	E1	E4.5	Batch3
P13_CATACCAA	P13	CATACCAA	SCNT Wnti	E2	E4.5	Batch3
P13_CATCAAGT	P13	CATCAAGT	SCNT Wnti	E1	E4.5	Batch3
P13_CCAGTTCA	P13	CCAGTTCA	SCNT Wnti	E2	E4.5	Batch3
P13_CCATCCTC	P13	CCATCCTC	SCNT Wnti	E7	E4.5	Batch3
P13_CCGAAGTA	P13	CCGAAGTA	SCNT Wnti	E2	E4.5	Batch3
P13_CCGACAAC	P13	CCGACAAC	SCNT Wnti	E7	E4.5	Batch3
P13_CCGTGAGA	P13	CCGTGAGA	SCNT Wnti	E2	E4.5	Batch3
P13_CCTAATCC	P13	CCTAATCC	SCNT Wnti	E7	E4.5	Batch3
P13_CCTCTATC	P13	CCTCTATC	SCNT Wnti	E7	E4.5	Batch3
P13_CGACACAC	P13	CGACACAC	SCNT Wnti	E7	E4.5	Batch3
P13_CGACTGGA	P13	CGACTGGA	SCNT Wnti	E2	E4.5	Batch3
P13_CGCATACA	P13	CGCATACA	SCNT Wnti	E2	E4.5	Batch3
P13_CGCTGATC	P13	CGCTGATC	SCNT Wnti	E1	E4.5	Batch3
P13_CTAAGGTC	P13	CTAAGGTC	SCNT Wnti	E7	E4.5	Batch3
P13_CTCAATGA	P13	CTCAATGA	SCNT Wnti	E2	E4.5	Batch3
P13_CTGGCATA	P13	CTGGCATA	SCNT Wnti	E2	E4.5	Batch3
P13_CTGTAGCC	P13	CTGTAGCC	SCNT Wnti	E1	E4.5	Batch3
P13_GAACAGGC	P13	GAACAGGC	SCNT Wnti	E7	E4.5	Batch3
P13_GACAGTGC	P13	GACAGTGC	SCNT Wnti	E7	E4.5	Batch3
P13_GACTAGTA	P13	GACTAGTA	SCNT Wnti	E2	E4.5	Batch3
P13_GAGCTGAA	P13	GAGCTGAA	SCNT Wnti	E2	E4.5	Batch3
P13_GAGTTAGC	P13	GAGTTAGC	SCNT Wnti	E7	E4.5	Batch3
P13_GATAGACA	P13	GATAGACA	SCNT Wnti	E3	E4.5	Batch3
P13_GATGAATC	P13	GATGAATC	SCNT Wnti	E7	E4.5	Batch3
P13_GCCAAGAC	P13	GCCAAGAC	SCNT Wnti	E7	E4.5	Batch3
P13_GCCACATA	P13	GCCACATA	SCNT Wnti	E3	E4.5	Batch3
P13_GCTAACGA	P13	GCTAACGA	SCNT Wnti	E3	E4.5	Batch3
P13_GCTCGGTA	P13	GCTCGGTA	SCNT Wnti	E3	E4.5	Batch3
P13_GGAGAACA	P13	GGAGAACA	SCNT Wnti	E3	E4.5	Batch3
P13_GGTGCGAA	P13	GGTGCGAA	SCNT Wnti	E3	E4.5	Batch3
P13_GTACGCAA	P13	GTACGCAA	SCNT Wnti	E3	E4.5	Batch3
P13_GTCGTAGA	P13	GTCGTAGA	SCNT Wnti	E3	E4.5	Batch3
P13_GTCTGTCA	P13	GTCTGTCA	SCNT Wnti	E3	E4.5	Batch3
P13_GTGTTCTA	P13	GTGTTCTA	SCNT Wnti	E3	E4.5	Batch3
P13_TAGGATGA	P13	TAGGATGA	SCNT Wnti	E3	E4.5	Batch3
P13_TATCAGCA	P13	TATCAGCA	SCNT Wnti	E3	E4.5	Batch3
P13_TCTTCACA	P13	TCTTCACA	SCNT Wnti	E3	E4.5	Batch3
P13_TGAAGAGA	P13	TGAAGAGA	SCNT Wnti	E3	E4.5	Batch3
P13_TGGTGGTA	P13	TGGTGGTA	SCNT Wnti	E4	E4.5	Batch3
P13_TTCACGCA	P13	TTCACGCA	SCNT Wnti	E4	E4.5	Batch3
P14_AACAACCA	P14	AACAACCA	SCNT Wnti	E5	E4.5	Batch3
P14_AACGTGAT	P14	AACGTGAT	SCNT Wnti	E5	E4.5	Batch3
P14_AAGACGGA	P14	AAGACGGA	SCNT Wnti	E5	E4.5	Batch3
P14_AAGAGATC	P14	AAGAGATC	SCNT Wnti	E7	E4.5	Batch3
P14_AAGGACAC	P14	AAGGACAC	SCNT Wnti	E7	E4.5	Batch3
P14_AATCCGTC	P14	AATCCGTC	SCNT Wnti	E7	E4.5	Batch3
P14_ACAAGCTA	P14	ACAAGCTA	SCNT Wnti	E5	E4.5	Batch3
P14_ACACAGAA	P14	ACACAGAA	SCNT Wnti	E5	E4.5	Batch3
P14_ACACGACC	P14	ACACGACC	SCNT Wnti	E6	E4.5	Batch3
P14_ACAGATTC	P14	ACAGATTC	SCNT Wnti	E6	E4.5	Batch3
P14_ACAGCAGA	P14	ACAGCAGA	SCNT Wnti	E5	E4.5	Batch3
P14_ACATTGGC	P14	ACATTGGC	SCNT Wnti	E5	E4.5	Batch3
P14_ACCTCCAA	P14	ACCTCCAA	SCNT Wnti	E5	E4.5	Batch3
P14_ACGTATCA	P14	ACGTATCA	SCNT Wnti	E5	E4.5	Batch3
P14_ACTATGCA	P14	ACTATGCA	SCNT Wnti	E5	E4.5	Batch3
P14_AGAGTCAA	P14	AGAGTCAA	SCNT Wnti	E5	E4.5	Batch3
P14_AGATCGCA	P14	AGATCGCA	SCNT Wnti	E5	E4.5	Batch3
P14_AGATGTAC	P14	AGATGTAC	SCNT Wnti	E6	E4.5	Batch3
P14_AGCCATGC	P14	AGCCATGC	SCNT Wnti	E6	E4.5	Batch3
P14_AGGCTAAC	P14	AGGCTAAC	SCNT Wnti	E6	E4.5	Batch3
P14_AGTGGTCA	P14	AGTGGTCA	SCNT Wnti	E5	E4.5	Batch3
P14_ATAGCGAC	P14	ATAGCGAC	SCNT Wnti	E6	E4.5	Batch3
P14_ATCATTCC	P14	ATCATTCC	SCNT Wnti	E6	E4.5	Batch3
P14_ATGCCTAA	P14	ATGCCTAA	SCNT Wnti	E5	E4.5	Batch3
P14_ATTGGCTC	P14	ATTGGCTC	SCNT Wnti	E6	E4.5	Batch3
P14_CAACCACA	P14	CAACCACA	SCNT Wnti	E5	E4.5	Batch3
P14_CAAGACTA	P14	CAAGACTA	SCNT Wnti	E5	E4.5	Batch3
P14_CAAGGAGC	P14	CAAGGAGC	SCNT Wnti	E6	E4.5	Batch3
P14_CAATGGAA	P14	CAATGGAA	SCNT Wnti	E5	E4.5	Batch3
P14_CACCTTAC	P14	CACCTTAC	SCNT Wnti	E6	E4.5	Batch3
P14_CAGATCTG	P14	CAGATCTG	SCNT Wnti	E5	E4.5	Batch3
P14_CCAGTTCA	P14	CCAGTTCA	SCNT Wnti	E5	E4.5	Batch3
P14_CCATCCTC	P14	CCATCCTC	SCNT Wnti	E6	E4.5	Batch3
P14_CCGACAAC	P14	CCGACAAC	SCNT Wnti	E6	E4.5	Batch3
P14_CCGTGAGA	P14	CCGTGAGA	SCNT Wnti	E5	E4.5	Batch3
P14_CCTAATCC	P14	CCTAATCC	SCNT Wnti	E6	E4.5	Batch3
P14_CCTCTATC	P14	CCTCTATC	SCNT Wnti	E6	E4.5	Batch3
P14_CGAACTTA	P14	CGAACTTA	SCNT Wnti	E5	E4.5	Batch3
P14_CGACTGGA	P14	CGACTGGA	SCNT Wnti	E5	E4.5	Batch3
P14_CGCATACA	P14	CGCATACA	SCNT Wnti	E5	E4.5	Batch3
P14_CGCTGATC	P14	CGCTGATC	SCNT Wnti	E5	E4.5	Batch3
P14_CGGATTGC	P14	CGGATTGC	SCNT Wnti	E6	E4.5	Batch3
P14_CTAAGGTC	P14	CTAAGGTC	SCNT Wnti	E6	E4.5	Batch3
P14_CTCAATGA	P14	CTCAATGA	SCNT Wnti	E5	E4.5	Batch3
P14_CTGAGCCA	P14	CTGAGCCA	SCNT Wnti	E5	E4.5	Batch3
P14_CTGGCATA	P14	CTGGCATA	SCNT Wnti	E5	E4.5	Batch3
P14_GAACAGGC	P14	GAACAGGC	SCNT Wnti	E6	E4.5	Batch3
P14_GAATCTGA	P14	GAATCTGA	SCNT Wnti	E5	E4.5	Batch3
P14_GACAGTGC	P14	GACAGTGC	SCNT Wnti	E6	E4.5	Batch3
P14_GACTAGTA	P14	GACTAGTA	SCNT Wnti	E5	E4.5	Batch3
P14_GAGCTGAA	P14	GAGCTGAA	SCNT Wnti	E5	E4.5	Batch3
P14_GAGTTAGC	P14	GAGTTAGC	SCNT Wnti	E6	E4.5	Batch3
P14_GATGAATC	P14	GATGAATC	SCNT Wnti	E6	E4.5	Batch3
P14_GCCAAGAC	P14	GCCAAGAC	SCNT Wnti	E6	E4.5	Batch3
P14_GCCACATA	P14	GCCACATA	SCNT Wnti	E5	E4.5	Batch3
P14_GCGAGTAA	P14	GCGAGTAA	SCNT Wnti	E5	E4.5	Batch3
P14_GCTAACGA	P14	GCTAACGA	SCNT Wnti	E6	E4.5	Batch3
P14_GGAGAACA	P14	GGAGAACA	SCNT Wnti	E6	E4.5	Batch3
P14_GGTGCGAA	P14	GGTGCGAA	SCNT Wnti	E6	E4.5	Batch3
P14_GTACGCAA	P14	GTACGCAA	SCNT Wnti	E6	E4.5	Batch3
P14_GTCGTAGA	P14	GTCGTAGA	SCNT Wnti	E7	E4.5	Batch3
P14_GTCTGTCA	P14	GTCTGTCA	SCNT Wnti	E7	E4.5	Batch3
P14_GTGTTCTA	P14	GTGTTCTA	SCNT Wnti	E7	E4.5	Batch3
P14_TAGGATGA	P14	TAGGATGA	SCNT Wnti	E7	E4.5	Batch3
P14_TATCAGCA	P14	TATCAGCA	SCNT Wnti	E7	E4.5	Batch3
P14_TCCGTCTA	P14	TCCGTCTA	SCNT Wnti	E7	E4.5	Batch3
P14_TCTTCACA	P14	TCTTCACA	SCNT Wnti	E7	E4.5	Batch3
P14_TGGTGGTA	P14	TGGTGGTA	SCNT Wnti	E7	E4.5	Batch3
P14_TTCACGCA	P14	TTCACGCA	SCNT Wnti	E7	E4.5	Batch3
P2_AAACATCG	P2	AAACATCG	SCNT	E1	E2.5	Batch1
P2_AACAACCA	P2	AACAACCA	SCNT	E1	E2.5	Batch1
P2_AACCGAGA	P2	AACCGAGA	SCNT	E1	E2.5	Batch1
P2_AACGCTTA	P2	AACGCTTA	SCNT	E1	E2.5	Batch1
P2_AACGTGAT	P2	AACGTGAT	SCNT	E1	E2.5	Batch1
P2_AACTCACC	P2	AACTCACC	SCNT	E5	E2.5	Batch1
P2_AAGACGGA	P2	AAGACGGA	SCNT	E1	E2.5	Batch1
P2_AAGAGATC	P2	AAGAGATC	SCNT	E5	E2.5	Batch1
P2_AAGGACAC	P2	AAGGACAC	SCNT	E5	E2.5	Batch1
P2_AAGGTACA	P2	AAGGTACA	SCNT	E1	E2.5	Batch1
P2_AATCCGTC	P2	AATCCGTC	SCNT	E5	E2.5	Batch1
P2_AATGTTGC	P2	AATGTTGC	SCNT	E5	E2.5	Batch1
P2_ACAAGCTA	P2	ACAAGCTA	SCNT	E1	E2.5	Batch1
P2_ACACAGAA	P2	ACACAGAA	SCNT	E2	E2.5	Batch1
P2_ACACGACC	P2	ACACGACC	SCNT	E5	E2.5	Batch1
P2_ACAGATTC	P2	ACAGATTC	SCNT	E5	E2.5	Batch1
P2_ACAGCAGA	P2	ACAGCAGA	SCNT	E2	E2.5	Batch1
P2_ACATTGGC	P2	ACATTGGC	SCNT	E1	E2.5	Batch1
P2_ACCACTGT	P2	ACCACTGT	SCNT	E1	E2.5	Batch1
P2_ACCTCCAA	P2	ACCTCCAA	SCNT	E2	E2.5	Batch1
P2_ACGCTCGA	P2	ACGCTCGA	SCNT	E2	E2.5	Batch1
P2_ACGTATCA	P2	ACGTATCA	SCNT	E2	E2.5	Batch1
P2_AGAGTCAA	P2	AGAGTCAA	SCNT	E2	E2.5	Batch1
P2_AGATCGCA	P2	AGATCGCA	SCNT	E2	E2.5	Batch1
P2_AGATGTAC	P2	AGATGTAC	SCNT	E5	E2.5	Batch1
P2_AGCACCTC	P2	AGCACCTC	SCNT	E5	E2.5	Batch1
P2_AGCAGGAA	P2	AGCAGGAA	SCNT	E2	E2.5	Batch1
P2_AGCCATGC	P2	AGCCATGC	SCNT	E5	E2.5	Batch1
P2_AGGCTAAC	P2	AGGCTAAC	SCNT	E5	E2.5	Batch1
P2_AGTACAAG	P2	AGTACAAG	SCNT	E1	E2.5	Batch1
P2_AGTCACTA	P2	AGTCACTA	SCNT	E2	E2.5	Batch1
P2_AGTGGTCA	P2	AGTGGTCA	SCNT	E1	E2.5	Batch1
P2_ATAGCGAC	P2	ATAGCGAC	SCNT	E5	E2.5	Batch1
P2_ATCCTGTA	P2	ATCCTGTA	SCNT	E2	E2.5	Batch1
P2_ATGCCTAA	P2	ATGCCTAA	SCNT	E1	E2.5	Batch1
P2_ATTGAGGA	P2	ATTGAGGA	SCNT	E2	E2.5	Batch1
P2_ATTGGCTC	P2	ATTGGCTC	SCNT	E6	E2.5	Batch1
P2_CAACCACA	P2	CAACCACA	SCNT	E2	E2.5	Batch1
P2_CAAGACTA	P2	CAAGACTA	SCNT	E2	E2.5	Batch1
P2_CAAGGAGC	P2	CAAGGAGC	SCNT	E6	E2.5	Batch1
P2_CAATGGAA	P2	CAATGGAA	SCNT	E2	E2.5	Batch1
P2_CACCTTAC	P2	CACCTTAC	SCNT	E6	E2.5	Batch1
P2_CACTTCGA	P2	CACTTCGA	SCNT	E2	E2.5	Batch1
P2_CAGATCTG	P2	CAGATCTG	SCNT	E1	E2.5	Batch1
P2_CATACCAA	P2	CATACCAA	SCNT	E3	E2.5	Batch1
P2_CATCAAGT	P2	CATCAAGT	SCNT	E1	E2.5	Batch1
P2_CCAGTTCA	P2	CCAGTTCA	SCNT	E3	E2.5	Batch1
P2_CCATCCTC	P2	CCATCCTC	SCNT	E6	E2.5	Batch1
P2_CCGAAGTA	P2	CCGAAGTA	SCNT	E3	E2.5	Batch1
P2_CCGACAAC	P2	CCGACAAC	SCNT	E6	E2.5	Batch1
P2_CCGTGAGA	P2	CCGTGAGA	SCNT	E3	E2.5	Batch1
P2_CCTAATCC	P2	CCTAATCC	SCNT	E6	E2.5	Batch1
P2_CCTCCTGA	P2	CCTCCTGA	SCNT	E3	E2.5	Batch1
P2_CCTCTATC	P2	CCTCTATC	SCNT	E6	E2.5	Batch1
P2_CGAACTTA	P2	CGAACTTA	SCNT	E3	E2.5	Batch1
P2_CGACACAC	P2	CGACACAC	SCNT	E6	E2.5	Batch1
P2_CGACTGGA	P2	CGACTGGA	SCNT	E3	E2.5	Batch1
P2_CGCATACA	P2	CGCATACA	SCNT	E3	E2.5	Batch1
P2_CGCTGATC	P2	CGCTGATC	SCNT	E1	E2.5	Batch1
P2_CGGATTGC	P2	CGGATTGC	SCNT	E6	E2.5	Batch1
P2_CTAAGGTC	P2	CTAAGGTC	SCNT	E6	E2.5	Batch1
P2_CTCAATGA	P2	CTCAATGA	SCNT	E3	E2.5	Batch1
P2_CTGAGCCA	P2	CTGAGCCA	SCNT	E3	E2.5	Batch1
P2_CTGGCATA	P2	CTGGCATA	SCNT	E3	E2.5	Batch1
P2_CTGTAGCC	P2	CTGTAGCC	SCNT	E1	E2.5	Batch1
P2_GAATCTGA	P2	GAATCTGA	SCNT	E3	E2.5	Batch1
P2_GACAGTGC	P2	GACAGTGC	SCNT	E6	E2.5	Batch1
P2_GACTAGTA	P2	GACTAGTA	SCNT	E3	E2.5	Batch1
P2_GAGCTGAA	P2	GAGCTGAA	SCNT	E3	E2.5	Batch1
P2_GAGTTAGC	P2	GAGTTAGC	SCNT	E6	E2.5	Batch1
P2_GATAGACA	P2	GATAGACA	SCNT	E4	E2.5	Batch1
P2_GATGAATC	P2	GATGAATC	SCNT	E6	E2.5	Batch1
P2_GCCAAGAC	P2	GCCAAGAC	SCNT	E6	E2.5	Batch1
P2_GCCACATA	P2	GCCACATA	SCNT	E4	E2.5	Batch1
P2_GCGAGTAA	P2	GCGAGTAA	SCNT	E4	E2.5	Batch1
P2_GCTAACGA	P2	GCTAACGA	SCNT	E4	E2.5	Batch1
P2_GCTCGGTA	P2	GCTCGGTA	SCNT	E4	E2.5	Batch1
P2_GGAGAACA	P2	GGAGAACA	SCNT	E4	E2.5	Batch1
P2_GGTGCGAA	P2	GGTGCGAA	SCNT	E4	E2.5	Batch1
P2_GTACGCAA	P2	GTACGCAA	SCNT	E4	E2.5	Batch1
P2_GTCGTAGA	P2	GTCGTAGA	SCNT	E4	E2.5	Batch1
P2_GTCTGTCA	P2	GTCTGTCA	SCNT	E4	E2.5	Batch1
P2_GTGTTCTA	P2	GTGTTCTA	SCNT	E4	E2.5	Batch1
P2_TAGGATGA	P2	TAGGATGA	SCNT	E4	E2.5	Batch1
P2_TATCAGCA	P2	TATCAGCA	SCNT	E4	E2.5	Batch1
P2_TCCGTCTA	P2	TCCGTCTA	SCNT	E4	E2.5	Batch1
P2_TCTTCACA	P2	TCTTCACA	SCNT	E4	E2.5	Batch1
P2_TGAAGAGA	P2	TGAAGAGA	SCNT	E4	E2.5	Batch1
P2_TGGAACAA	P2	TGGAACAA	SCNT	E5	E2.5	Batch1
P2_TGGCTTCA	P2	TGGCTTCA	SCNT	E5	E2.5	Batch1
P2_TGGTGGTA	P2	TGGTGGTA	SCNT	E5	E2.5	Batch1
P2_TTCACGCA	P2	TTCACGCA	SCNT	E5	E2.5	Batch1
P3_AAACATCG	P3	AAACATCG	IVF	E1	E3.5	Batch2
P3_AACCGAGA	P3	AACCGAGA	IVF	E1	E3.5	Batch2
P3_AACGCTTA	P3	AACGCTTA	IVF	E1	E3.5	Batch2
P3_AACGTGAT	P3	AACGTGAT	IVF	E1	E3.5	Batch2
P3_AACTCACC	P3	AACTCACC	IVF	E3	E3.5	Batch2
P3_AAGACGGA	P3	AAGACGGA	IVF	E1	E3.5	Batch2
P3_AAGAGATC	P3	AAGAGATC	IVF	E3	E3.5	Batch2
P3_AAGGACAC	P3	AAGGACAC	IVF	E3	E3.5	Batch2
P3_AAGGTACA	P3	AAGGTACA	IVF	E1	E3.5	Batch2
P3_AATCCGTC	P3	AATCCGTC	IVF	E3	E3.5	Batch2
P3_AATGTTGC	P3	AATGTTGC	IVF	E3	E3.5	Batch2
P3_ACAAGCTA	P3	ACAAGCTA	IVF	E1	E3.5	Batch2
P3_ACACAGAA	P3	ACACAGAA	IVF	E1	E3.5	Batch2
P3_ACACGACC	P3	ACACGACC	IVF	E3	E3.5	Batch2
P3_ACAGATTC	P3	ACAGATTC	IVF	E3	E3.5	Batch2
P3_ACAGCAGA	P3	ACAGCAGA	IVF	E1	E3.5	Batch2
P3_ACATTGGC	P3	ACATTGGC	IVF	E1	E3.5	Batch2
P3_ACCACTGT	P3	ACCACTGT	IVF	E1	E3.5	Batch2
P3_ACCTCCAA	P3	ACCTCCAA	IVF	E1	E3.5	Batch2
P3_ACGCTCGA	P3	ACGCTCGA	IVF	E1	E3.5	Batch2
P3_ACGTATCA	P3	ACGTATCA	IVF	E1	E3.5	Batch2
P3_ACTATGCA	P3	ACTATGCA	IVF	E1	E3.5	Batch2
P3_AGAGTCAA	P3	AGAGTCAA	IVF	E1	E3.5	Batch2
P3_AGATCGCA	P3	AGATCGCA	IVF	E1	E3.5	Batch2
P3_AGATGTAC	P3	AGATGTAC	IVF	E3	E3.5	Batch2
P3_AGCACCTC	P3	AGCACCTC	IVF	E3	E3.5	Batch2
P3_AGCAGGAA	P3	AGCAGGAA	IVF	E1	E3.5	Batch2
P3_AGCCATGC	P3	AGCCATGC	IVF	E3	E3.5	Batch2
P3_AGGCTAAC	P3	AGGCTAAC	IVF	E3	E3.5	Batch2
P3_AGTACAAG	P3	AGTACAAG	IVF	E1	E3.5	Batch2
P3_AGTCACTA	P3	AGTCACTA	IVF	E1	E3.5	Batch2
P3_AGTGGTCA	P3	AGTGGTCA	IVF	E1	E3.5	Batch2
P3_ATAGCGAC	P3	ATAGCGAC	IVF	E3	E3.5	Batch2
P3_ATCATTCC	P3	ATCATTCC	IVF	E3	E3.5	Batch2
P3_ATCCTGTA	P3	ATCCTGTA	IVF	E1	E3.5	Batch2
P3_ATTGAGGA	P3	ATTGAGGA	IVF	E1	E3.5	Batch2
P3_ATTGGCTC	P3	ATTGGCTC	IVF	E3	E3.5	Batch2
P3_CAACCACA	P3	CAACCACA	IVF	E1	E3.5	Batch2
P3_CAAGGAGC	P3	CAAGGAGC	IVF	E3	E3.5	Batch2
P3_CACCTTAC	P3	CACCTTAC	IVF	E3	E3.5	Batch2
P3_CACTTCGA	P3	CACTTCGA	IVF	E2	E3.5	Batch2
P3_CAGATCTG	P3	CAGATCTG	IVF	E1	E3.5	Batch2
P3_CAGCGTTA	P3	CAGCGTTA	IVF	E2	E3.5	Batch2
P3_CATACCAA	P3	CATACCAA	IVF	E2	E3.5	Batch2
P3_CATCAAGT	P3	CATCAAGT	IVF	E1	E3.5	Batch2
P3_CCAGTTCA	P3	CCAGTTCA	IVF	E2	E3.5	Batch2
P3_CCATCCTC	P3	CCATCCTC	IVF	E3	E3.5	Batch2
P3_CCGAAGTA	P3	CCGAAGTA	IVF	E2	E3.5	Batch2
P3_CCGACAAC	P3	CCGACAAC	IVF	E3	E3.5	Batch2
P3_CCGTGAGA	P3	CCGTGAGA	IVF	E2	E3.5	Batch2
P3_CCTAATCC	P3	CCTAATCC	IVF	E3	E3.5	Batch2
P3_CCTCCTGA	P3	CCTCCTGA	IVF	E2	E3.5	Batch2
P3_CCTCTATC	P3	CCTCTATC	IVF	E3	E3.5	Batch2
P3_CGAACTTA	P3	CGAACTTA	IVF	E2	E3.5	Batch2
P3_CGACTGGA	P3	CGACTGGA	IVF	E2	E3.5	Batch2
P3_CGCATACA	P3	CGCATACA	IVF	E2	E3.5	Batch2
P3_CGCTGATC	P3	CGCTGATC	IVF	E1	E3.5	Batch2
P3_CTCAATGA	P3	CTCAATGA	IVF	E2	E3.5	Batch2
P3_CTGAGCCA	P3	CTGAGCCA	IVF	E2	E3.5	Batch2
P3_CTGGCATA	P3	CTGGCATA	IVF	E2	E3.5	Batch2
P3_CTGTAGCC	P3	CTGTAGCC	IVF	E1	E3.5	Batch2
P3_GAATCTGA	P3	GAATCTGA	IVF	E2	E3.5	Batch2
P3_GACTAGTA	P3	GACTAGTA	IVF	E2	E3.5	Batch2
P3_GAGCTGAA	P3	GAGCTGAA	IVF	E2	E3.5	Batch2
P3_GATAGACA	P3	GATAGACA	IVF	E2	E3.5	Batch2
P3_GCCACATA	P3	GCCACATA	IVF	E2	E3.5	Batch2
P3_GCGAGTAA	P3	GCGAGTAA	IVF	E2	E3.5	Batch2
P3_GCTAACGA	P3	GCTAACGA	IVF	E2	E3.5	Batch2
P3_GCTCGGTA	P3	GCTCGGTA	IVF	E2	E3.5	Batch2
P3_GGAGAACA	P3	GGAGAACA	IVF	E2	E3.5	Batch2
P3_GGTGCGAA	P3	GGTGCGAA	IVF	E2	E3.5	Batch2
P3_GTACGCAA	P3	GTACGCAA	IVF	E2	E3.5	Batch2
P3_GTCGTAGA	P3	GTCGTAGA	IVF	E3	E3.5	Batch2
P3_GTCTGTCA	P3	GTCTGTCA	IVF	E3	E3.5	Batch2
P3_GTGTTCTA	P3	GTGTTCTA	IVF	E3	E3.5	Batch2
P3_TAGGATGA	P3	TAGGATGA	IVF	E3	E3.5	Batch2
P3_TATCAGCA	P3	TATCAGCA	IVF	E3	E3.5	Batch2
P3_TCTTCACA	P3	TCTTCACA	IVF	E3	E3.5	Batch2
P3_TGAAGAGA	P3	TGAAGAGA	IVF	E3	E3.5	Batch2
P3_TGGAACAA	P3	TGGAACAA	IVF	E3	E3.5	Batch2
P3_TGGCTTCA	P3	TGGCTTCA	IVF	E3	E3.5	Batch2
P3_TGGTGGTA	P3	TGGTGGTA	IVF	E3	E3.5	Batch2
P3_TTCACGCA	P3	TTCACGCA	IVF	E3	E3.5	Batch2
P4_AAACATCG	P4	AAACATCG	IVF	E4	E3.5	Batch2
P4_AACAACCA	P4	AACAACCA	IVF	E4	E3.5	Batch2
P4_AACCGAGA	P4	AACCGAGA	IVF	E4	E3.5	Batch2
P4_AACGCTTA	P4	AACGCTTA	IVF	E4	E3.5	Batch2
P4_AACGTGAT	P4	AACGTGAT	IVF	E4	E3.5	Batch2
P4_AAGACGGA	P4	AAGACGGA	IVF	E4	E3.5	Batch2
P4_AAGGTACA	P4	AAGGTACA	IVF	E4	E3.5	Batch2
P4_ACAAGCTA	P4	ACAAGCTA	IVF	E4	E3.5	Batch2
P4_ACACAGAA	P4	ACACAGAA	IVF	E4	E3.5	Batch2
P4_ACAGCAGA	P4	ACAGCAGA	IVF	E4	E3.5	Batch2
P4_ACATTGGC	P4	ACATTGGC	IVF	E4	E3.5	Batch2
P4_ACCACTGT	P4	ACCACTGT	IVF	E4	E3.5	Batch2
P4_ACCTCCAA	P4	ACCTCCAA	IVF	E4	E3.5	Batch2
P4_ACGCTCGA	P4	ACGCTCGA	IVF	E4	E3.5	Batch2
P4_ACGTATCA	P4	ACGTATCA	IVF	E4	E3.5	Batch2
P4_ACTATGCA	P4	ACTATGCA	IVF	E4	E3.5	Batch2
P4_AGAGTCAA	P4	AGAGTCAA	IVF	E4	E3.5	Batch2
P4_AGATCGCA	P4	AGATCGCA	IVF	E4	E3.5	Batch2
P4_AGCAGGAA	P4	AGCAGGAA	IVF	E4	E3.5	Batch2
P4_AGTACAAG	P4	AGTACAAG	IVF	E4	E3.5	Batch2
P4_AGTGGTCA	P4	AGTGGTCA	IVF	E4	E3.5	Batch2
P4_ATCCTGTA	P4	ATCCTGTA	IVF	E4	E3.5	Batch2
P4_ATGCCTAA	P4	ATGCCTAA	IVF	E4	E3.5	Batch2
P4_ATTGAGGA	P4	ATTGAGGA	IVF	E4	E3.5	Batch2
P4_CAACCACA	P4	CAACCACA	IVF	E4	E3.5	Batch2
P4_CAAGACTA	P4	CAAGACTA	IVF	E4	E3.5	Batch2
P4_CACTTCGA	P4	CACTTCGA	IVF	E5	E3.5	Batch2
P4_CAGATCTG	P4	CAGATCTG	IVF	E4	E3.5	Batch2
P4_CAGCGTTA	P4	CAGCGTTA	IVF	E5	E3.5	Batch2
P4_CATACCAA	P4	CATACCAA	IVF	E5	E3.5	Batch2
P4_CATCAAGT	P4	CATCAAGT	IVF	E4	E3.5	Batch2
P4_CCAGTTCA	P4	CCAGTTCA	IVF	E5	E3.5	Batch2
P4_CCGAAGTA	P4	CCGAAGTA	IVF	E5	E3.5	Batch2
P4_CCGTGAGA	P4	CCGTGAGA	IVF	E5	E3.5	Batch2
P4_CCTCCTGA	P4	CCTCCTGA	IVF	E5	E3.5	Batch2
P4_CGAACTTA	P4	CGAACTTA	IVF	E5	E3.5	Batch2
P4_CGACTGGA	P4	CGACTGGA	IVF	E5	E3.5	Batch2
P4_CGCATACA	P4	CGCATACA	IVF	E5	E3.5	Batch2
P4_CGCTGATC	P4	CGCTGATC	IVF	E4	E3.5	Batch2
P4_CTCAATGA	P4	CTCAATGA	IVF	E5	E3.5	Batch2
P4_CTGAGCCA	P4	CTGAGCCA	IVF	E5	E3.5	Batch2
P4_CTGGCATA	P4	CTGGCATA	IVF	E5	E3.5	Batch2
P4_CTGTAGCC	P4	CTGTAGCC	IVF	E4	E3.5	Batch2
P4_GAATCTGA	P4	GAATCTGA	IVF	E5	E3.5	Batch2
P4_GACTAGTA	P4	GACTAGTA	IVF	E5	E3.5	Batch2
P4_GAGCTGAA	P4	GAGCTGAA	IVF	E5	E3.5	Batch2
P4_GATAGACA	P4	GATAGACA	IVF	E5	E3.5	Batch2
P4_GCCACATA	P4	GCCACATA	IVF	E5	E3.5	Batch2
P4_GCGAGTAA	P4	GCGAGTAA	IVF	E5	E3.5	Batch2
P4_GCTAACGA	P4	GCTAACGA	IVF	E5	E3.5	Batch2
P4_GCTCGGTA	P4	GCTCGGTA	IVF	E5	E3.5	Batch2
P4_GGAGAACA	P4	GGAGAACA	IVF	E5	E3.5	Batch2
P4_GGTGCGAA	P4	GGTGCGAA	IVF	E5	E3.5	Batch2
P4_GTACGCAA	P4	GTACGCAA	IVF	E5	E3.5	Batch2
P4_GTCGTAGA	P4	GTCGTAGA	IVF	E5	E3.5	Batch2
P4_GTCTGTCA	P4	GTCTGTCA	IVF	E5	E3.5	Batch2
P4_GTGTTCTA	P4	GTGTTCTA	IVF	E5	E3.5	Batch2
P5_AAACATCG	P5	AAACATCG	SCNT	E1	E3.5	Batch2
P5_AACAACCA	P5	AACAACCA	SCNT	E1	E3.5	Batch2
P5_AACCGAGA	P5	AACCGAGA	SCNT	E1	E3.5	Batch2
P5_AACGCTTA	P5	AACGCTTA	SCNT	E1	E3.5	Batch2
P5_AACGTGAT	P5	AACGTGAT	SCNT	E1	E3.5	Batch2
P5_AACTCACC	P5	AACTCACC	SCNT	E3	E3.5	Batch2
P5_AAGACGGA	P5	AAGACGGA	SCNT	E1	E3.5	Batch2
P5_AAGAGATC	P5	AAGAGATC	SCNT	E3	E3.5	Batch2
P5_AAGGACAC	P5	AAGGACAC	SCNT	E3	E3.5	Batch2
P5_AATCCGTC	P5	AATCCGTC	SCNT	E3	E3.5	Batch2
P5_AATGTTGC	P5	AATGTTGC	SCNT	E3	E3.5	Batch2
P5_ACAAGCTA	P5	ACAAGCTA	SCNT	E1	E3.5	Batch2
P5_ACACAGAA	P5	ACACAGAA	SCNT	E1	E3.5	Batch2
P5_ACACGACC	P5	ACACGACC	SCNT	E3	E3.5	Batch2
P5_ACAGCAGA	P5	ACAGCAGA	SCNT	E1	E3.5	Batch2
P5_ACATTGGC	P5	ACATTGGC	SCNT	E1	E3.5	Batch2
P5_ACCACTGT	P5	ACCACTGT	SCNT	E1	E3.5	Batch2
P5_ACCTCCAA	P5	ACCTCCAA	SCNT	E1	E3.5	Batch2
P5_ACGCTCGA	P5	ACGCTCGA	SCNT	E1	E3.5	Batch2
P5_ACGTATCA	P5	ACGTATCA	SCNT	E1	E3.5	Batch2
P5_ACTATGCA	P5	ACTATGCA	SCNT	E1	E3.5	Batch2
P5_AGAGTCAA	P5	AGAGTCAA	SCNT	E1	E3.5	Batch2
P5_AGATCGCA	P5	AGATCGCA	SCNT	E1	E3.5	Batch2
P5_AGATGTAC	P5	AGATGTAC	SCNT	E3	E3.5	Batch2
P5_AGCACCTC	P5	AGCACCTC	SCNT	E3	E3.5	Batch2
P5_AGCAGGAA	P5	AGCAGGAA	SCNT	E1	E3.5	Batch2
P5_AGCCATGC	P5	AGCCATGC	SCNT	E3	E3.5	Batch2
P5_AGGCTAAC	P5	AGGCTAAC	SCNT	E3	E3.5	Batch2
P5_AGTACAAG	P5	AGTACAAG	SCNT	E1	E3.5	Batch2
P5_AGTCACTA	P5	AGTCACTA	SCNT	E1	E3.5	Batch2
P5_AGTGGTCA	P5	AGTGGTCA	SCNT	E1	E3.5	Batch2
P5_ATAGCGAC	P5	ATAGCGAC	SCNT	E3	E3.5	Batch2
P5_ATCATTCC	P5	ATCATTCC	SCNT	E3	E3.5	Batch2
P5_ATCCTGTA	P5	ATCCTGTA	SCNT	E1	E3.5	Batch2
P5_ATGCCTAA	P5	ATGCCTAA	SCNT	E1	E3.5	Batch2
P5_ATTGAGGA	P5	ATTGAGGA	SCNT	E1	E3.5	Batch2
P5_ATTGGCTC	P5	ATTGGCTC	SCNT	E3	E3.5	Batch2
P5_CAACCACA	P5	CAACCACA	SCNT	E1	E3.5	Batch2
P5_CAAGACTA	P5	CAAGACTA	SCNT	E1	E3.5	Batch2
P5_CAAGGAGC	P5	CAAGGAGC	SCNT	E3	E3.5	Batch2
P5_CACCTTAC	P5	CACCTTAC	SCNT	E3	E3.5	Batch2
P5_CACTTCGA	P5	CACTTCGA	SCNT	E2	E3.5	Batch2
P5_CAGATCTG	P5	CAGATCTG	SCNT	E1	E3.5	Batch2
P5_CAGCGTTA	P5	CAGCGTTA	SCNT	E2	E3.5	Batch2
P5_CATACCAA	P5	CATACCAA	SCNT	E2	E3.5	Batch2
P5_CATCAAGT	P5	CATCAAGT	SCNT	E1	E3.5	Batch2
P5_CCAGTTCA	P5	CCAGTTCA	SCNT	E2	E3.5	Batch2
P5_CCATCCTC	P5	CCATCCTC	SCNT	E3	E3.5	Batch2
P5_CCGAAGTA	P5	CCGAAGTA	SCNT	E2	E3.5	Batch2
P5_CCGACAAC	P5	CCGACAAC	SCNT	E3	E3.5	Batch2
P5_CCGTGAGA	P5	CCGTGAGA	SCNT	E2	E3.5	Batch2
P5_CCTAATCC	P5	CCTAATCC	SCNT	E3	E3.5	Batch2
P5_CCTCCTGA	P5	CCTCCTGA	SCNT	E2	E3.5	Batch2
P5_CCTCTATC	P5	CCTCTATC	SCNT	E3	E3.5	Batch2
P5_CGAACTTA	P5	CGAACTTA	SCNT	E2	E3.5	Batch2
P5_CGACACAC	P5	CGACACAC	SCNT	E3	E3.5	Batch2
P5_CGACTGGA	P5	CGACTGGA	SCNT	E2	E3.5	Batch2
P5_CGCATACA	P5	CGCATACA	SCNT	E2	E3.5	Batch2
P5_CGCTGATC	P5	CGCTGATC	SCNT	E1	E3.5	Batch2
P5_CGGATTGC	P5	CGGATTGC	SCNT	E3	E3.5	Batch2
P5_CTAAGGTC	P5	CTAAGGTC	SCNT	E3	E3.5	Batch2
P5_CTCAATGA	P5	CTCAATGA	SCNT	E2	E3.5	Batch2
P5_CTGAGCCA	P5	CTGAGCCA	SCNT	E2	E3.5	Batch2
P5_CTGGCATA	P5	CTGGCATA	SCNT	E2	E3.5	Batch2
P5_CTGTAGCC	P5	CTGTAGCC	SCNT	E1	E3.5	Batch2
P5_GAACAGGC	P5	GAACAGGC	SCNT	E3	E3.5	Batch2
P5_GAATCTGA	P5	GAATCTGA	SCNT	E2	E3.5	Batch2
P5_GACAGTGC	P5	GACAGTGC	SCNT	E3	E3.5	Batch2
P5_GACTAGTA	P5	GACTAGTA	SCNT	E2	E3.5	Batch2
P5_GAGCTGAA	P5	GAGCTGAA	SCNT	E2	E3.5	Batch2
P5_GAGTTAGC	P5	GAGTTAGC	SCNT	E3	E3.5	Batch2
P5_GATGAATC	P5	GATGAATC	SCNT	E3	E3.5	Batch2
P5_GCCACATA	P5	GCCACATA	SCNT	E2	E3.5	Batch2
P5_GCGAGTAA	P5	GCGAGTAA	SCNT	E2	E3.5	Batch2
P5_GCTAACGA	P5	GCTAACGA	SCNT	E2	E3.5	Batch2
P5_GCTCGGTA	P5	GCTCGGTA	SCNT	E2	E3.5	Batch2
P5_GGAGAACA	P5	GGAGAACA	SCNT	E2	E3.5	Batch2
P5_GTACGCAA	P5	GTACGCAA	SCNT	E2	E3.5	Batch2
P5_GTCGTAGA	P5	GTCGTAGA	SCNT	E2	E3.5	Batch2
P5_GTCTGTCA	P5	GTCTGTCA	SCNT	E2	E3.5	Batch2
P5_GTGTTCTA	P5	GTGTTCTA	SCNT	E2	E3.5	Batch2
P5_TAGGATGA	P5	TAGGATGA	SCNT	E2	E3.5	Batch2
P5_TATCAGCA	P5	TATCAGCA	SCNT	E2	E3.5	Batch2
P5_TCCGTCTA	P5	TCCGTCTA	SCNT	E2	E3.5	Batch2
P5_TCTTCACA	P5	TCTTCACA	SCNT	E2	E3.5	Batch2
P5_TGAAGAGA	P5	TGAAGAGA	SCNT	E2	E3.5	Batch2
P5_TGGAACAA	P5	TGGAACAA	SCNT	E3	E3.5	Batch2
P5_TGGCTTCA	P5	TGGCTTCA	SCNT	E3	E3.5	Batch2
P5_TGGTGGTA	P5	TGGTGGTA	SCNT	E3	E3.5	Batch2
P6_AAACATCG	P6	AAACATCG	SCNT	E5	E3.5	Batch2
P6_AACAACCA	P6	AACAACCA	SCNT	E4	E3.5	Batch2
P6_AACCGAGA	P6	AACCGAGA	SCNT	E4	E3.5	Batch2
P6_AACGCTTA	P6	AACGCTTA	SCNT	E4	E3.5	Batch2
P6_AACGTGAT	P6	AACGTGAT	SCNT	E5	E3.5	Batch2
P6_AAGACGGA	P6	AAGACGGA	SCNT	E4	E3.5	Batch2
P6_AAGGACAC	P6	AAGGACAC	SCNT	E6	E3.5	Batch2
P6_AATCCGTC	P6	AATCCGTC	SCNT	E6	E3.5	Batch2
P6_AATGTTGC	P6	AATGTTGC	SCNT	E6	E3.5	Batch2
P6_ACAAGCTA	P6	ACAAGCTA	SCNT	E4	E3.5	Batch2
P6_ACACAGAA	P6	ACACAGAA	SCNT	E4	E3.5	Batch2
P6_ACACGACC	P6	ACACGACC	SCNT	E6	E3.5	Batch2
P6_ACAGATTC	P6	ACAGATTC	SCNT	E6	E3.5	Batch2
P6_ACAGCAGA	P6	ACAGCAGA	SCNT	E4	E3.5	Batch2
P6_ACATTGGC	P6	ACATTGGC	SCNT	E5	E3.5	Batch2
P6_ACCACTGT	P6	ACCACTGT	SCNT	E5	E3.5	Batch2
P6_ACCTCCAA	P6	ACCTCCAA	SCNT	E4	E3.5	Batch2
P6_ACGCTCGA	P6	ACGCTCGA	SCNT	E4	E3.5	Batch2
P6_ACGTATCA	P6	ACGTATCA	SCNT	E4	E3.5	Batch2
P6_ACTATGCA	P6	ACTATGCA	SCNT	E4	E3.5	Batch2
P6_AGAGTCAA	P6	AGAGTCAA	SCNT	E4	E3.5	Batch2
P6_AGATCGCA	P6	AGATCGCA	SCNT	E4	E3.5	Batch2
P6_AGATGTAC	P6	AGATGTAC	SCNT	E6	E3.5	Batch2
P6_AGCACCTC	P6	AGCACCTC	SCNT	E6	E3.5	Batch2
P6_AGCAGGAA	P6	AGCAGGAA	SCNT	E4	E3.5	Batch2
P6_AGGCTAAC	P6	AGGCTAAC	SCNT	E6	E3.5	Batch2
P6_AGTACAAG	P6	AGTACAAG	SCNT	E4	E3.5	Batch2
P6_AGTCACTA	P6	AGTCACTA	SCNT	E4	E3.5	Batch2
P6_AGTGGTCA	P6	AGTGGTCA	SCNT	E5	E3.5	Batch2
P6_ATAGCGAC	P6	ATAGCGAC	SCNT	E6	E3.5	Batch2
P6_ATCATTCC	P6	ATCATTCC	SCNT	E6	E3.5	Batch2
P6_ATCCTGTA	P6	ATCCTGTA	SCNT	E4	E3.5	Batch2
P6_ATGCCTAA	P6	ATGCCTAA	SCNT	E5	E3.5	Batch2
P6_ATTGAGGA	P6	ATTGAGGA	SCNT	E4	E3.5	Batch2
P6_ATTGGCTC	P6	ATTGGCTC	SCNT	E6	E3.5	Batch2
P6_CAAGGAGC	P6	CAAGGAGC	SCNT	E6	E3.5	Batch2
P6_CACCTTAC	P6	CACCTTAC	SCNT	E6	E3.5	Batch2
P6_CAGATCTG	P6	CAGATCTG	SCNT	E5	E3.5	Batch2
P6_CATCAAGT	P6	CATCAAGT	SCNT	E5	E3.5	Batch2
P6_CGACACAC	P6	CGACACAC	SCNT	E5	E3.5	Batch2
P6_CGCTGATC	P6	CGCTGATC	SCNT	E4	E3.5	Batch2
P6_CGGATTGC	P6	CGGATTGC	SCNT	E5	E3.5	Batch2
P6_CTAAGGTC	P6	CTAAGGTC	SCNT	E5	E3.5	Batch2
P6_CTGTAGCC	P6	CTGTAGCC	SCNT	E4	E3.5	Batch2
P6_GAACAGGC	P6	GAACAGGC	SCNT	E5	E3.5	Batch2
P6_GACAGTGC	P6	GACAGTGC	SCNT	E5	E3.5	Batch2
P6_GAGTTAGC	P6	GAGTTAGC	SCNT	E5	E3.5	Batch2
P6_GATGAATC	P6	GATGAATC	SCNT	E5	E3.5	Batch2
P6_GCCAAGAC	P6	GCCAAGAC	SCNT	E5	E3.5	Batch2
P6_TGGAACAA	P6	TGGAACAA	SCNT	E6	E3.5	Batch2
P6_TGGTGGTA	P6	TGGTGGTA	SCNT	E6	E3.5	Batch2
P6_TTCACGCA	P6	TTCACGCA	SCNT	E6	E3.5	Batch2
P7_AAACATCG	P7	AAACATCG	IVF	E1	E4.5	Batch3
P7_AACAACCA	P7	AACAACCA	IVF	E1	E4.5	Batch3
P7_AACCGAGA	P7	AACCGAGA	IVF	E1	E4.5	Batch3
P7_AACGCTTA	P7	AACGCTTA	IVF	E1	E4.5	Batch3
P7_AACGTGAT	P7	AACGTGAT	IVF	E1	E4.5	Batch3
P7_AAGAGATC	P7	AAGAGATC	IVF	E2	E4.5	Batch3
P7_AAGGACAC	P7	AAGGACAC	IVF	E2	E4.5	Batch3
P7_AAGGTACA	P7	AAGGTACA	IVF	E1	E4.5	Batch3
P7_AATCCGTC	P7	AATCCGTC	IVF	E2	E4.5	Batch3
P7_AATGTTGC	P7	AATGTTGC	IVF	E2	E4.5	Batch3
P7_ACAAGCTA	P7	ACAAGCTA	IVF	E1	E4.5	Batch3
P7_ACACAGAA	P7	ACACAGAA	IVF	E1	E4.5	Batch3
P7_ACACGACC	P7	ACACGACC	IVF	E2	E4.5	Batch3
P7_ACAGATTC	P7	ACAGATTC	IVF	E2	E4.5	Batch3
P7_ACAGCAGA	P7	ACAGCAGA	IVF	E1	E4.5	Batch3
P7_ACATTGGC	P7	ACATTGGC	IVF	E1	E4.5	Batch3
P7_ACCACTGT	P7	ACCACTGT	IVF	E1	E4.5	Batch3
P7_ACCTCCAA	P7	ACCTCCAA	IVF	E1	E4.5	Batch3
P7_ACGCTCGA	P7	ACGCTCGA	IVF	E1	E4.5	Batch3
P7_ACGTATCA	P7	ACGTATCA	IVF	E1	E4.5	Batch3
P7_ACTATGCA	P7	ACTATGCA	IVF	E1	E4.5	Batch3
P7_AGAGTCAA	P7	AGAGTCAA	IVF	E1	E4.5	Batch3
P7_AGATCGCA	P7	AGATCGCA	IVF	E1	E4.5	Batch3
P7_AGATGTAC	P7	AGATGTAC	IVF	E2	E4.5	Batch3
P7_AGCACCTC	P7	AGCACCTC	IVF	E2	E4.5	Batch3
P7_AGCAGGAA	P7	AGCAGGAA	IVF	E1	E4.5	Batch3
P7_AGCCATGC	P7	AGCCATGC	IVF	E2	E4.5	Batch3
P7_AGGCTAAC	P7	AGGCTAAC	IVF	E2	E4.5	Batch3
P7_AGTACAAG	P7	AGTACAAG	IVF	E1	E4.5	Batch3
P7_AGTCACTA	P7	AGTCACTA	IVF	E1	E4.5	Batch3
P7_AGTGGTCA	P7	AGTGGTCA	IVF	E1	E4.5	Batch3
P7_ATAGCGAC	P7	ATAGCGAC	IVF	E2	E4.5	Batch3
P7_ATCATTCC	P7	ATCATTCC	IVF	E4	E4.5	Batch3
P7_ATCCTGTA	P7	ATCCTGTA	IVF	E1	E4.5	Batch3
P7_ATGCCTAA	P7	ATGCCTAA	IVF	E1	E4.5	Batch3
P7_ATTGAGGA	P7	ATTGAGGA	IVF	E1	E4.5	Batch3
P7_ATTGGCTC	P7	ATTGGCTC	IVF	E4	E4.5	Batch3
P7_CAACCACA	P7	CAACCACA	IVF	E1	E4.5	Batch3
P7_CAAGACTA	P7	CAAGACTA	IVF	E1	E4.5	Batch3
P7_CAAGGAGC	P7	CAAGGAGC	IVF	E4	E4.5	Batch3
P7_CAATGGAA	P7	CAATGGAA	IVF	E1	E4.5	Batch3
P7_CACCTTAC	P7	CACCTTAC	IVF	E4	E4.5	Batch3
P7_CACTTCGA	P7	CACTTCGA	IVF	E1	E4.5	Batch3
P7_CAGATCTG	P7	CAGATCTG	IVF	E1	E4.5	Batch3
P7_CAGCGTTA	P7	CAGCGTTA	IVF	E1	E4.5	Batch3
P7_CATACCAA	P7	CATACCAA	IVF	E1	E4.5	Batch3
P7_CATCAAGT	P7	CATCAAGT	IVF	E1	E4.5	Batch3
P7_CCAGTTCA	P7	CCAGTTCA	IVF	E1	E4.5	Batch3
P7_CCATCCTC	P7	CCATCCTC	IVF	E4	E4.5	Batch3
P7_CCGAAGTA	P7	CCGAAGTA	IVF	E1	E4.5	Batch3
P7_CCGACAAC	P7	CCGACAAC	IVF	E4	E4.5	Batch3
P7_CCGTGAGA	P7	CCGTGAGA	IVF	E1	E4.5	Batch3
P7_CCTAATCC	P7	CCTAATCC	IVF	E4	E4.5	Batch3
P7_CCTCCTGA	P7	CCTCCTGA	IVF	E1	E4.5	Batch3
P7_CCTCTATC	P7	CCTCTATC	IVF	E4	E4.5	Batch3
P7_CGAACTTA	P7	CGAACTTA	IVF	E1	E4.5	Batch3
P7_CGACACAC	P7	CGACACAC	IVF	E4	E4.5	Batch3
P7_CGACTGGA	P7	CGACTGGA	IVF	E2	E4.5	Batch3
P7_CGCATACA	P7	CGCATACA	IVF	E2	E4.5	Batch3
P7_CGCTGATC	P7	CGCTGATC	IVF	E1	E4.5	Batch3
P7_CGGATTGC	P7	CGGATTGC	IVF	E4	E4.5	Batch3
P7_CTAAGGTC	P7	CTAAGGTC	IVF	E4	E4.5	Batch3
P7_CTCAATGA	P7	CTCAATGA	IVF	E2	E4.5	Batch3
P7_CTGAGCCA	P7	CTGAGCCA	IVF	E2	E4.5	Batch3
P7_CTGGCATA	P7	CTGGCATA	IVF	E2	E4.5	Batch3
P7_CTGTAGCC	P7	CTGTAGCC	IVF	E1	E4.5	Batch3
P7_GAACAGGC	P7	GAACAGGC	IVF	E4	E4.5	Batch3
P7_GACAGTGC	P7	GACAGTGC	IVF	E4	E4.5	Batch3
P7_GACTAGTA	P7	GACTAGTA	IVF	E2	E4.5	Batch3
P7_GAGCTGAA	P7	GAGCTGAA	IVF	E2	E4.5	Batch3
P7_GAGTTAGC	P7	GAGTTAGC	IVF	E4	E4.5	Batch3
P7_GATGAATC	P7	GATGAATC	IVF	E4	E4.5	Batch3
P7_GCCAAGAC	P7	GCCAAGAC	IVF	E4	E4.5	Batch3
P7_GCCACATA	P7	GCCACATA	IVF	E2	E4.5	Batch3
P7_GCGAGTAA	P7	GCGAGTAA	IVF	E2	E4.5	Batch3
P7_GCTAACGA	P7	GCTAACGA	IVF	E2	E4.5	Batch3
P7_GCTCGGTA	P7	GCTCGGTA	IVF	E2	E4.5	Batch3
P7_GGAGAACA	P7	GGAGAACA	IVF	E2	E4.5	Batch3
P7_GGTGCGAA	P7	GGTGCGAA	IVF	E2	E4.5	Batch3
P7_GTACGCAA	P7	GTACGCAA	IVF	E2	E4.5	Batch3
P7_GTCTGTCA	P7	GTCTGTCA	IVF	E2	E4.5	Batch3
P7_GTGTTCTA	P7	GTGTTCTA	IVF	E2	E4.5	Batch3
P7_TAGGATGA	P7	TAGGATGA	IVF	E2	E4.5	Batch3
P7_TATCAGCA	P7	TATCAGCA	IVF	E2	E4.5	Batch3
P7_TCTTCACA	P7	TCTTCACA	IVF	E2	E4.5	Batch3
P7_TGAAGAGA	P7	TGAAGAGA	IVF	E2	E4.5	Batch3
P7_TGGAACAA	P7	TGGAACAA	IVF	E2	E4.5	Batch3
P7_TGGCTTCA	P7	TGGCTTCA	IVF	E2	E4.5	Batch3
P7_TGGTGGTA	P7	TGGTGGTA	IVF	E2	E4.5	Batch3
P7_TTCACGCA	P7	TTCACGCA	IVF	E2	E4.5	Batch3
P8_AAACATCG	P8	AAACATCG	IVF	E3	E4.5	Batch3
P8_AACCGAGA	P8	AACCGAGA	IVF	E3	E4.5	Batch3
P8_AACGCTTA	P8	AACGCTTA	IVF	E3	E4.5	Batch3
P8_AACTCACC	P8	AACTCACC	IVF	E4	E4.5	Batch3
P8_AAGACGGA	P8	AAGACGGA	IVF	E3	E4.5	Batch3
P8_AAGAGATC	P8	AAGAGATC	IVF	E4	E4.5	Batch3
P8_AAGGACAC	P8	AAGGACAC	IVF	E4	E4.5	Batch3
P8_AAGGTACA	P8	AAGGTACA	IVF	E3	E4.5	Batch3
P8_AATCCGTC	P8	AATCCGTC	IVF	E4	E4.5	Batch3
P8_AATGTTGC	P8	AATGTTGC	IVF	E5	E4.5	Batch3
P8_ACAAGCTA	P8	ACAAGCTA	IVF	E3	E4.5	Batch3
P8_ACACAGAA	P8	ACACAGAA	IVF	E3	E4.5	Batch3
P8_ACACGACC	P8	ACACGACC	IVF	E5	E4.5	Batch3
P8_ACAGATTC	P8	ACAGATTC	IVF	E5	E4.5	Batch3
P8_ACAGCAGA	P8	ACAGCAGA	IVF	E3	E4.5	Batch3
P8_ACATTGGC	P8	ACATTGGC	IVF	E3	E4.5	Batch3
P8_ACGCTCGA	P8	ACGCTCGA	IVF	E3	E4.5	Batch3
P8_ACGTATCA	P8	ACGTATCA	IVF	E3	E4.5	Batch3
P8_ACTATGCA	P8	ACTATGCA	IVF	E3	E4.5	Batch3
P8_AGATCGCA	P8	AGATCGCA	IVF	E3	E4.5	Batch3
P8_AGATGTAC	P8	AGATGTAC	IVF	E5	E4.5	Batch3
P8_AGCACCTC	P8	AGCACCTC	IVF	E5	E4.5	Batch3
P8_AGCAGGAA	P8	AGCAGGAA	IVF	E3	E4.5	Batch3
P8_AGGCTAAC	P8	AGGCTAAC	IVF	E5	E4.5	Batch3
P8_AGTCACTA	P8	AGTCACTA	IVF	E3	E4.5	Batch3
P8_AGTGGTCA	P8	AGTGGTCA	IVF	E3	E4.5	Batch3
P8_ATAGCGAC	P8	ATAGCGAC	IVF	E5	E4.5	Batch3
P8_ATCCTGTA	P8	ATCCTGTA	IVF	E3	E4.5	Batch3
P8_ATGCCTAA	P8	ATGCCTAA	IVF	E3	E4.5	Batch3
P8_ATTGGCTC	P8	ATTGGCTC	IVF	E5	E4.5	Batch3
P8_CAACCACA	P8	CAACCACA	IVF	E3	E4.5	Batch3
P8_CAAGACTA	P8	CAAGACTA	IVF	E3	E4.5	Batch3
P8_CAATGGAA	P8	CAATGGAA	IVF	E3	E4.5	Batch3
P8_CACCTTAC	P8	CACCTTAC	IVF	E5	E4.5	Batch3
P8_CAGATCTG	P8	CAGATCTG	IVF	E3	E4.5	Batch3
P8_CAGCGTTA	P8	CAGCGTTA	IVF	E3	E4.5	Batch3
P8_CATCAAGT	P8	CATCAAGT	IVF	E3	E4.5	Batch3
P8_CCAGTTCA	P8	CCAGTTCA	IVF	E3	E4.5	Batch3
P8_CCATCCTC	P8	CCATCCTC	IVF	E5	E4.5	Batch3
P8_CCGAAGTA	P8	CCGAAGTA	IVF	E3	E4.5	Batch3
P8_CCGTGAGA	P8	CCGTGAGA	IVF	E3	E4.5	Batch3
P8_CCTCCTGA	P8	CCTCCTGA	IVF	E3	E4.5	Batch3
P8_CGAACTTA	P8	CGAACTTA	IVF	E3	E4.5	Batch3
P8_CGACTGGA	P8	CGACTGGA	IVF	E4	E4.5	Batch3
P8_CGCATACA	P8	CGCATACA	IVF	E4	E4.5	Batch3
P8_CGCTGATC	P8	CGCTGATC	IVF	E3	E4.5	Batch3
P8_CGGATTGC	P8	CGGATTGC	IVF	E5	E4.5	Batch3
P8_CTCAATGA	P8	CTCAATGA	IVF	E4	E4.5	Batch3
P8_CTGAGCCA	P8	CTGAGCCA	IVF	E4	E4.5	Batch3
P8_CTGGCATA	P8	CTGGCATA	IVF	E4	E4.5	Batch3
P8_GAATCTGA	P8	GAATCTGA	IVF	E4	E4.5	Batch3
P8_GACAGTGC	P8	GACAGTGC	IVF	E5	E4.5	Batch3
P8_GACTAGTA	P8	GACTAGTA	IVF	E4	E4.5	Batch3
P8_GAGCTGAA	P8	GAGCTGAA	IVF	E4	E4.5	Batch3
P8_GAGTTAGC	P8	GAGTTAGC	IVF	E5	E4.5	Batch3
P8_GATAGACA	P8	GATAGACA	IVF	E4	E4.5	Batch3
P8_GATGAATC	P8	GATGAATC	IVF	E5	E4.5	Batch3
P8_GCCAAGAC	P8	GCCAAGAC	IVF	E5	E4.5	Batch3
P8_GCCACATA	P8	GCCACATA	IVF	E4	E4.5	Batch3
P8_GCGAGTAA	P8	GCGAGTAA	IVF	E4	E4.5	Batch3
P8_GCTAACGA	P8	GCTAACGA	IVF	E4	E4.5	Batch3
P8_GCTCGGTA	P8	GCTCGGTA	IVF	E4	E4.5	Batch3
P8_GGAGAACA	P8	GGAGAACA	IVF	E4	E4.5	Batch3
P8_GGTGCGAA	P8	GGTGCGAA	IVF	E4	E4.5	Batch3
P8_GTACGCAA	P8	GTACGCAA	IVF	E4	E4.5	Batch3
P8_GTCGTAGA	P8	GTCGTAGA	IVF	E4	E4.5	Batch3
P8_GTCTGTCA	P8	GTCTGTCA	IVF	E4	E4.5	Batch3
P8_GTGTTCTA	P8	GTGTTCTA	IVF	E4	E4.5	Batch3
P8_TAGGATGA	P8	TAGGATGA	IVF	E4	E4.5	Batch3
P8_TATCAGCA	P8	TATCAGCA	IVF	E4	E4.5	Batch3
P8_TCCGTCTA	P8	TCCGTCTA	IVF	E4	E4.5	Batch3
P8_TCTTCACA	P8	TCTTCACA	IVF	E4	E4.5	Batch3
P8_TGAAGAGA	P8	TGAAGAGA	IVF	E4	E4.5	Batch3
P8_TGGAACAA	P8	TGGAACAA	IVF	E4	E4.5	Batch3
P8_TGGCTTCA	P8	TGGCTTCA	IVF	E4	E4.5	Batch3
P8_TGGTGGTA	P8	TGGTGGTA	IVF	E4	E4.5	Batch3
P8_TTCACGCA	P8	TTCACGCA	IVF	E4	E4.5	Batch3
P9_AACAACCA	P9	AACAACCA	SCNT	E2	E4.5	Batch3
P9_AACCGAGA	P9	AACCGAGA	SCNT	E2	E4.5	Batch3
P9_AACGCTTA	P9	AACGCTTA	SCNT	E2	E4.5	Batch3
P9_AAGACGGA	P9	AAGACGGA	SCNT	E2	E4.5	Batch3
P9_AAGGTACA	P9	AAGGTACA	SCNT	E2	E4.5	Batch3
P9_AATCCGTC	P9	AATCCGTC	SCNT	E7	E4.5	Batch3
P9_ACAAGCTA	P9	ACAAGCTA	SCNT	E2	E4.5	Batch3
P9_ACACAGAA	P9	ACACAGAA	SCNT	E2	E4.5	Batch3
P9_ACACGACC	P9	ACACGACC	SCNT	E7	E4.5	Batch3
P9_ACAGATTC	P9	ACAGATTC	SCNT	E7	E4.5	Batch3
P9_ACAGCAGA	P9	ACAGCAGA	SCNT	E2	E4.5	Batch3
P9_ACCTCCAA	P9	ACCTCCAA	SCNT	E2	E4.5	Batch3
P9_ACGCTCGA	P9	ACGCTCGA	SCNT	E2	E4.5	Batch3
P9_ACGTATCA	P9	ACGTATCA	SCNT	E2	E4.5	Batch3
P9_AGATCGCA	P9	AGATCGCA	SCNT	E3	E4.5	Batch3
P9_AGATGTAC	P9	AGATGTAC	SCNT	E7	E4.5	Batch3
P9_AGCAGGAA	P9	AGCAGGAA	SCNT	E3	E4.5	Batch3
P9_AGCCATGC	P9	AGCCATGC	SCNT	E7	E4.5	Batch3
P9_AGTACAAG	P9	AGTACAAG	SCNT	E2	E4.5	Batch3
P9_AGTGGTCA	P9	AGTGGTCA	SCNT	E1	E4.5	Batch3
P9_ATAGCGAC	P9	ATAGCGAC	SCNT	E7	E4.5	Batch3
P9_ATCATTCC	P9	ATCATTCC	SCNT	E7	E4.5	Batch3
P9_ATCCTGTA	P9	ATCCTGTA	SCNT	E3	E4.5	Batch3
P9_ATTGAGGA	P9	ATTGAGGA	SCNT	E3	E4.5	Batch3
P9_ATTGGCTC	P9	ATTGGCTC	SCNT	E7	E4.5	Batch3
P9_CAATGGAA	P9	CAATGGAA	SCNT	E3	E4.5	Batch3
P9_CACTTCGA	P9	CACTTCGA	SCNT	E3	E4.5	Batch3
P9_CATACCAA	P9	CATACCAA	SCNT	E3	E4.5	Batch3
P9_CCAGTTCA	P9	CCAGTTCA	SCNT	E3	E4.5	Batch3
P9_CCGACAAC	P9	CCGACAAC	SCNT	E7	E4.5	Batch3
P9_CCTCCTGA	P9	CCTCCTGA	SCNT	E3	E4.5	Batch3
P9_CGACTGGA	P9	CGACTGGA	SCNT	E4	E4.5	Batch3
P9_CGCATACA	P9	CGCATACA	SCNT	E4	E4.5	Batch3
P9_CGCTGATC	P9	CGCTGATC	SCNT	E2	E4.5	Batch3
P9_CTAAGGTC	P9	CTAAGGTC	SCNT	E6	E4.5	Batch3
P9_CTCAATGA	P9	CTCAATGA	SCNT	E4	E4.5	Batch3
P9_CTGGCATA	P9	CTGGCATA	SCNT	E4	E4.5	Batch3
P9_CTGTAGCC	P9	CTGTAGCC	SCNT	E2	E4.5	Batch3
P9_GAATCTGA	P9	GAATCTGA	SCNT	E4	E4.5	Batch3
P9_GACTAGTA	P9	GACTAGTA	SCNT	E4	E4.5	Batch3
P9_GAGCTGAA	P9	GAGCTGAA	SCNT	E5	E4.5	Batch3
P9_GATAGACA	P9	GATAGACA	SCNT	E6	E4.5	Batch3
P9_GCCAAGAC	P9	GCCAAGAC	SCNT	E6	E4.5	Batch3
P9_GGTGCGAA	P9	GGTGCGAA	SCNT	E6	E4.5	Batch3
P9_GTGTTCTA	P9	GTGTTCTA	SCNT	E6	E4.5	Batch3
P9_TAGGATGA	P9	TAGGATGA	SCNT	E6	E4.5	Batch3
P9_TCCGTCTA	P9	TCCGTCTA	SCNT	E6	E4.5	Batch3
P9_TGAAGAGA	P9	TGAAGAGA	SCNT	E6	E4.5	Batch3
P9_TTCACGCA	P9	TTCACGCA	SCNT	E7	E4.5	Batch3

## Sheet: genes for trajectory 
The genes for development trajectory construction.
Genes for development trajectory construction
1190005I06Rik
1500009L16Rik
2200002D01Rik
2210409E12Rik
2310040G24Rik
2410080I02Rik
2500002B13Rik
2610318N02Rik
2610528J11Rik
4930522L14Rik
AA467197
AC134841.1
AC154607.1
AC160336.1
AU018091
Abl2
Acadl
Adk
Agpat2
Ahnak
Ajuba
Ak4
Akap12
Akap13
Akap9
Akr1b3
Aldh2
Alg5
Anapc10
Ankrd11
Anxa2
Anxa5
Ap1m2
Ap2a2
Apoe
Arhgap18
Arid4b
Arl14epl
Arnt
Ass1
Asxl1
Atg4b
Atp1a1
Atp1b3
Atp6v0d1
Axin2
Bag3
Baz1a
Bcap29
Bcat2
Bcl6
Bcr
Bend5
Bhmt
Blvrb
Bmp4
Bmyc
Bptf
Bst2
Btrc
C130073F10Rik
C130074G19Rik
Cachd1
Calcoco2
Cald1
Capn2
Casp6
Cbfa2t3
Ccnd1
Cd46
Cd63
Cd81
Cd9
Cdc14b
Cdca7
Cdh2
Cdipt
Cdx2
Cept1
Chmp4c
Chrna1
Ckap4
Ckb
Cldn10
Cldn19
Cldn3
Cldn4
Cldn6
Cldn7
Cln8
Cmtm5
Cmtm7
Cntrl
Coil
Col18a1
Col4a1
Col4a2
Cox6b2
Cpne3
Creg1
Crip2
Crx
Crxos
Cryab
Csnk1e
Csrp1
Csta1
Ctcf
Cthrc1
Ctsa
Ctsc
Cubn
Cul5
Cyp51
Cystm1
Dab2
Dancr
Dap
Dcakd
Ddah1
Ddx58
Dek
Dkkl1
Dnase2a
Dnmt1
Dnmt3a
Dnmt3b
Dnmt3l
Dppa1
Dppa2
Dppa3
Dppa5a
Dsg2
Dsp
Dst
Dusp14
E2f3
EU599041
Echdc2
Efhd2
Efna1
Ehmt1
Elf3
Elf5
Elobl
Emb
Eml4
Enkd1
Eno1
Enox1
Entpd1
Eomes
Errfi1
Esrra
Esrrb
Ets2
Etv4
Etv5
Exoc6b
Fabp3
Fabp5
Fam129a
Fam162a
Fam213a
Fam213b
Fam45a
Fam76a
Fam96a
Fasl
Fbp2
Fbxl20
Fbxo15
Fez2
Fgf4
Fgf5
Fgfbp1
Fgfr2
Fhl2
Folr1
Foxa1
Foxd3
Foxm1
Fscn1
Fuca2
G2e3
Gaa
Gabarapl2
Gadd45g
Gapdh
Gata1
Gata2
Gata3
Gata4
Gata6
Gba
Gch1
Gclc
Gcnt1
Gdap2
Gdf3
Ggta1
Gja1
Gjb3
Gjb5
Glb1
Glipr2
Glmp
Glrx
Gm11223
Gm15622
Gm15753
Gm16026
Gm1673
Gm20509
Gm23935
Gm24289
Gm26917
Gm2a
Gm3776
Gm38224
Gm42047
Gm46332
Gm48146
Gm49064
Gm5096
Gmcl1
Gng2
Gpcpd1
Gpt2
Gpx2
Grhl2
Grn
Gsc
Gss
Gsta1
Gsta4
Gstk1
Gsto1
H2-M5
Hand1
Hells
Herc2
Hesx1
Hexa
Hip1
Hist1h1e
Hmces
Hmgcr
Hmgcs1
Hmox1
Hnf4a
Hormad1
Hsf2bp
Hspb1
Htra1
I0C0044D17Rik
Id2
Ifitm2
Ifitm3
Igfbp2
Il6ra
Inpp1
Irx3
Isyna1
Jmjd1c
Kdm3a
Kdm4b
Kdm4c
Kdm5b
Klf10
Klf2
Klf3
Klf4
Klf5
Klf6
Klf9
Krt18
Krt7
Krt8
Lactb2
Lama1
Lamb1
Larp4
Lcp1
Ldha
Lef1
Lgals3
Lgmn
Lin28b
Lmbrd1
Lpcat3
Lrp2
Lrp6
Lrpap1
Lrr1
Lrrfip1
Ly6a
Ly6e
Mad2l1bp
Manba
Map1lc3a
Map1lc3b
Map1s
Map4k4
Marcks
Mbnl2
Mboat2
Mcur1
Mdk
Mfsd1
Mgarp
Mgea5
Mier3
Morc1
Mpc1-ps
Mpc2
Mt3
Mycn
Mylpf
Nabp1
Nacc1
Nagk
Nanog
Ndrg1
Nedd4
Neu1
Nfkbiz
Nid1
Noc2l
Nodal
Nostrin
Npl
Nr0b1
Nr5a2
Obox6
Ooep
Osbpl8
Otx2
P4ha1
Paip1
Parva
Pcdh1
Pcgf6
Pclaf
Pdgfa
Pdgfra
Pdk1
Pdp2
Pdxk
Pemt
Perp
Pfkl
Pfkp
Phc1
Phf20
Pitx1
Pitx2
Pla2g10
Pla2g1b
Plac8
Platr10
Platr3
Plet1
Plin2
Pmaip1
Pml
Pon2
Pou3f1
Pou5f1
Pparg
Ppfibp2
Ppp1r1a
Prdm14
Prelid2
Prep
Prkcz
Proser1
Prr13
Psap
Psip1
Psmb10
Psme2
Psme2b
Ptdss1
Ptk7
Ptov1
Ptprf
Pttg1ip
Pycard
Rab26os
Rara
Rarg
Rasgrp2
Rbbp6
Rbm47
Rbms1
Rbpms2
Reep1
Reep5
Rfk
Rflnb
Rnf13
Rnf130
Rnpep
Rogdi
Rpl10l
Rpl39l
Rpp25
S100a6
Sall4
Samm50
Satb1
Scd1
Scyl3
Sdc4
Sept1
Serinc3
Serpinb6c
Serpinh1
Sfmbt2
Sfn
Sgk3
Sidt2
Slc16a3
Slc1a5
Slc25a20
Slc2a3
Slc38a2
Slc43a3
Slc46a1
Slc5a11
Slc7a8
Slc9a3r1
Smarcc1
Smarcd1
Smim1
Smim13
Snhg4
Snhg8
Snx1
Snx2
Socs2
Sord
Sox17
Sox2
Sp1
Sp110
Sp2
Sp3os
Sparc
Spg20
Spi1
Spic
Sptbn2
Spz1
Srgn
Sri
Srrm2
St6galnac4
Stard10
Stmn1
Stmn2
Sun1
Syngr1
Tacstd2
Tagln2
Tbx3
Tcea3
Tdgf1
Tdh
Tdrp
Tead1
Tead2
Tead3
Tead4
Tes
Tet1
Tet2
Tfap2a
Tfap2c
Tfcp2l1
Tfdp2
Tfec
Tfrc
Tigar
Tinagl1
Tipin
Tle4
Tmem120a
Tmem132a
Tmem159
Tmem160
Tmem37
Tmem41b
Tmem50b
Tmem54
Tmem59
Tmem70
Tmem9b
Tnrc6b
Tpi1
Tpm2
Trim26
Tspan8
Tuba1a
Twf2
Txndc12
Uap1
Ubd
Uchl1
Ugdh
Uhrf1
Ulk4
Upp1
Usp28
Utf1
Vhl
Vmp1
Wfdc2
Wls
Wnt7b
Wt1
Wtap
Wwtr1
Ypel2
Zbtb10
Zbtb8a
Zcchc3
Zfp266
Zfp42
Zfp428
Zfp532
Zfp978
Zfp979
Zfp981
Zfp990
Zic3
Zmat3
Zmpste24
Zscan10
mt-Tc
